# Supplementary material for: Nomogram based on Prognostic Nutritional Index (PNI) for predicting acute radiation proctitis in locally advanced rectal cancer patients with neoadjuvant chemoradiotherapy
Source: PeerJ. 2026 Jun 2;14:e21364. doi: 10.7717/peerj.21364 (PMC13239477; doi:10.7717/peerj.21364)
Supplement: Supplemental Information 3 [file peerj-14-21364-s003.xlsx]

## Sheet: 561
ID	Gender	age	age-cat	BMI	BMI-cat	Smoking	Alcohol	Diabetes	Cardiopulmonary diseases	Distance from the anal verge	Distance from the anal verge- cat	Tumor volume（TV）	Tumor volume（TV）-cat	Chemotherapy regimen	Chemotherapy cycles	CEA	CEA-cat	CA199	CA199-cat	NEU	NEU-cat	WBC	NEU-cat	LYM	LYM-cat	HB	HB-cat	ALB	ALB-cat	PLR	PLR-cat	NLR	NLR-cat	SII	SII-cat	PNI	PNI-cat	LANR	LANR-cat	ARP
1	1	66	2	22.9591	1	0	0	0	0	2.8	1	1.76176	1	0		4.5	2	15.32	2	3.2	1	6.08	1	2.35	2	121	1	201	1	6.44231	1	1.17308	2	314.385	1	63.2	1	34.8656	2	0
2	0	62	2	27.5873	2	0	0	0	0	6	2	5.81932	1	1	0	6.8	2	22.65	2	5.49	2	7.6	2	1.71	2	141	2	257	2	8.31683	2	2.08251	2	524.792	2	196.6	2	21.6566	1	0
3	0	86	2	23.5635	1	0	0	0	0	6	2	5.85728	2	1	0	4.4	2	>1000		8.84	2	11.26	2	1.31	1	91	1	137	1	10.068	1	1.84014	2	544.68	2	184.2	1	20.2159	1	1
4	1	66	2	20.9445	1	1	1	0	0	5.7	2	1.573	2	1	0	158.7	2	1.6	1	4.26	1	6.31	1	1.55	2	110	1	325	1	138.462	2	3.18269	2	458.308	2	149.2	1	45.2447	1	0
5	0	32	1	18.8189	1	0	0	0	0	5.2	2	7.514	2	0		6.7	2	5.65	1	5.07	1	8.27	2	2.63	2	122	1	355	2	29.6774	2	7.26882	2	2006.19	2	83.1	2	5.03521	2	0
6	1	69	2	19.9184	1	1	1	0	0	5	2	19.5	1	0		89.4	2	41.05	2	3.65	1	5.66	1	1.3	1	107	1	299	1	33.0864	2	7.37037	2	1975.26	2	80.3	1	5.4	1	1
7	1	72	2	27.3881	2	0	0	1	1	10.5	2	5.9904	1	1	0	5	2	8.11	1	3.83	1	6.58	1	2.1	2	127	1	213	1	191.724	1	1.86897	2	519.572	1	78.75	2	38.2565	2	0
8	1	60	1	24.4898	2	1	1	0	1	5	2	3.861	1	0		2.2	1	19.37	2	4.27	1	7.83	2	2.79	2	142	2	209	2	96.789	1	1.95872	2	413.289	1	78	2	34.2571	2	0
9	1	74	2	29.0074	2	0	0	0	0	5.5	2	8.32	2	1	0	13.2	2	78.66	2	5.31	2	7.7	2	1.69	2	144	2	206	2	55.4585	1	1.15066	2	292.266	2	71.9	2	42.5844	1	0
10	0	62	2	29.0487	2	0	0	0	1	5.5	2	6.656	1	0		95	2	22.92	2	3.4	1	5.19	1	1.21	1	122	1	243	2	59.3886	2	1	2	272	2	70.5	1	47.6	1	0
11	0	73	2	23.8222	1	0	0	0	1	3.5	1	5.39136	2	1	0	2.3	1	11.8	1	6.08	2	9.23	2	2.11	2	135	1	327	1	64.3799	2	1.18734	2	289.71	2	64.85	1	38.658	1	1
12	1	67	2	18.75	1	1	1	0	1	10	2	9.94032	2	1	0	6.2	2	1.09	1	7.95	2	10.14	2	1.64	2	119	1	399	1	79.4562	2	1.56495	2	411.583	2	63.65	1	30.0967	1	1
13	0	33	1	18.3594	1	0	0	0	0	1.9	1	2.925	1	1	0	16.4	2	<0.6		3.04	1	5.14	1	1.54	2	68	1	285	1	95.1299	2	1.8539	2	543.192	2	63.4	2	25.8914	2	0
14	1	48	1	21.5451	1	0	0	0	0	4	1	13.936	1	1	0	2.33	1	17.45	2	3.42	1	5.2	1	1.39	1	157	2	175	1	123.404	1	2.62766	2	914.426	2	63.3	1	18.7239	1	0
15	0	35	1	23.5556	1	0	0	0	0	4.2	1	3.9546	1	0		3.7	1	13.91	2	5.89	2	7.85	2	1.54	2	80	1	405	1	95.0495	2	1.36634	2	393.505	2	62.95	2	34.9841	1	0
16	0	46	1	24.2188	2	0	0	0	0	4.2	1	14.079	2	1	0	3.7	1	10.58	1	2.41	1	4.67	1	1.8	2	98	1	198	1	76.2178	1	0.790831	1	210.361	1	62.85	1	57.408	2	0
17	1	58	1	19.5312	1	1	1	1	0	6.5	2	12.5096	1	1	0	4	2	11.72	1	2.77	1	4.02	1	0.82	1	102	1	239	1	105.424	2	2.07458	2	645.193	2	62.75	1	23.1373	1	0
18	1	40	1	24.2215	2	1	1	0	1	11.9	2	4.914	2	1	0	125.3	2	17.82	2	5.14	1	6.84	2	1.25	1	108	1	590	1	137.658	2	1.55696	2	677.278	2	62.5	1	29.9943	1	0
19	1	73	2	26.329	2	0	0	0	0	8.3	2	4.88072	1	1	0	27.3	2	39.1	2	1.77	1	3.78	1	1.54	2	91	1	358	1	113.592	2	1.96117	1	458.913	1	62.4	1	26.5658	2	0
20	1	66	2	23.8751	1	0	0	0	1	5.4	2	3.25156	1	0		1.3	1	20.07	2	4.06	1	6.87	2	2.19	2	158	2	206	2	101.786	1	1.38929	2	395.946	1	62.4	2	34.838	2	0
21	1	82	2	22.2291	1	0	0	1	1	6.8	2	6.656	1	1	1	4.5	2	28.73	2	5.01	1	7.71	2	1.48	1	118	1	271	2	182.684	2	1.99134	2	840.346	2	61.75	2	25.2091	1	0
22	1	64	2	24.3375	2	1	1	0	0	2	1	4.68	2	1	0	4.1	2	11.71	1	3.61	1	5.33	1	1.41	1	149	2	163	2	80.1749	1	1.57726	2	433.746	2	61.55	2	28.1501	2	0
23	1	74	2	22.3111	1	0	0	0	0	7	2	0.43264	1	1	0	2	1	17.14	2	3.5	1	5.65	1	1.56	2	113	1	297	2	74.9104	2	1.53047	2	319.867	2	61.55	2	31.1016	2	0
24	1	39	1	23.6614	1	0	0	0	0	7.4	2	10.0901	2	0		399.3	2	465.1	2	4.71	1	7.79	2	2.31	2	142	2	225	1	104.808	1	1.30288	2	284.029	2	61.3	2	39.0672	1	0
25	0	43	1	17.0656	1	0	0	0	0	3	1	0.3744	1	1	0	2.6	1	151.3	2	3	1	4.95	1	1.55	2	97	1	313	1	90.991	2	1.46847	2	296.631	2	61.3	1	34.1853	2	0
26	0	69	2	21.8175	1	0	0	0	1	4	1	3.0758	2	0		4.3	2	5.36	1	2.64	1	3.78	1	0.88	1	107	1	194	1	68.0473	2	1.28994	2	296.686	2	60.6	1	33.8775	1	0
27	0	55	1	22.5074	1	0	0	0	0	4.8	1	9.40212	2	1	0	22.1	2	13.45	1	1.96	1	3.68	1	1.5	1	130	1	213	1	188.626	2	1.93839	1	771.479	1	60.35	2	25.6914	2	1
28	1	47	1	24.0569	2	0	0	0	0	3.8	1	6.46204	2	1	0	112.5	2	20.24	2	59.7	2	5.34	1	8.1	2	92	1	268	1	143.123	1	1.90706	2	734.219	2	60.35	2	24.5928	1	0
29	0	41	1	22.9398	1	0	0	0	0	3.5	1	6.90768	1	0		3.27	1	5.59	1	54.1	2	5.24	1	29.4	2	86	1	296	1	80.7018	1	1.87135	2	258.246	2	60.15	2	27.5738	2	1
30	1	49	1	24.8163	2	0	0	0	0	5.1	2	8.424	1	0		2.5	1	6.28	1	48.8	2	6.01	1	41.6	2	146	2	268	1	59.673	1	1.25341	1	274.496	1	60.15	2	33.3491	2	0
31	1	72	2	28.8672	2	1	1	1	0	7.7	2	2.72428	2	1	0	2.45	1	0.85	1	67.6	2	9.47	2	9.3	2	129	1	276	1	197.409	1	1.86528	2	710.674	2	59.65	2	26.8056	1	0
32	1	34	1	24.1407	2	1	1	0	0	6.2	2	3.5672	1	0		2.1	1	1.02	1	63.1	2	6.63	1	30.3	2	151	2	252	2	91.8033	1	2.25956	2	759.213	2	59.6	2	18.2779	2	1
33	0	54	1	26.1685	2	1	1	0	0	5.2	2	2.0384	2	1	0	50.51	2	2	1	3.01	1	4.82	1	1.55	2	125	1	293	2	70.7581	2	1.22744	2	240.578	2	59.55	2	37.2321	2	0
34	0	45	1	23.8281	1	0	1	0	0	7	2	37.1498	1	1	1	2.1	1	13.5	1	4.26	1	7.21	2	2.22	2	132	1	288	1	96.337	1	2.79853	2	736.015	2	59.45	2	16.3657	2	1
35	1	62	2	22.7583	1	0	1	0	1	10	2	4.25984	2	1	0	156.2	2	13.38	1	5.88	2	7.79	2	1.24	1	128	1	391	1	115.455	2	1.41364	2	359.064	2	59.4	1	34.2379	1	0
36	0	53	1	18.3594	1	0	0	0	0	3	1	8.2524	1	1	0	5.3	2	17.12	2	1.2	1	3.76	1	2.07	2	102	1	722	2	210.798	2	2.19249	1	984.427	2	59.35	2	22.2122	2	1
37	0	54	1	18.026	1	0	0	0	0	0	1	4.563	2	1	0	3.9	2	0.71	1	24.53	2	27.02	2	1.44	1	74	1	487	1	94.0639	2	1.85388	2	381.9	2	59.25	1	26.0534	1	0
38	0	36	1	19.5312	1	0	0	0	0	6.7	2	1.56	2	0		5.7	2	30.91	2	3.21	1	4.71	1	1.11	1	131	1	428	2	82.9181	2	1.67616	2	390.544	2	59.25	2	26.9665	1	0
39	0	69	2	24.1965	2	0	0	0	0	1.8	1	12.6464	1	1	0	2.8	1	7.43	1	4.36	1	8.36	2	3.38	2	118	1	230	2	73.7805	1	1.32927	1	321.683	1	59.2	2	32.1982	2	0
40	0	66	2	22.495	1	0	0	0	1	0	1	5.50368	1	1	0	3.2	1	12.48	1	4.16	1	6.82	2	2.26	2	140	2	201	2	116.786	1	1.16429	2	380.721	1	59.2	2	38.8221	2	0
41	0	82	2	21.6441	1	0	0	0	0	2.5	1	5.096	1	0		19.6	2	0.94	1	2.92	1	4.94	1	1.62	2	129	1	207	1	106.464	1	1.5019	2	420.532	1	59.15	2	30.6278	2	0
42	1	64	2	20.3125	1	1	1	0	0	13	2	9.86076	2	0		31.3	2	74.03	2	5.04	1	7.86	2	2.14	2	132	1	268	1	94.2675	1	1.75159	2	518.471	2	59	1	24.7204	1	1
43	1	64	2	26.8444	2	0	1	0	0	5.5	2	4.99408	2	1	1	34.5	2	0.78	1	4.34	1	6.68	2	2.02	2	141	2	195	2	160.884	1	1.56463	2	740.068	2	58.8	2	28.1857	2	0
44	0	65	2	25.1096	2	0	1	0	1	3.1	1	6.7392	1	0		5.9	2	14.64	2	3.71	1	7.67	2	2.9	2	146	2	147	2	120.513	1	1.20513	1	396.487	1	58.65	2	37.3404	2	0
45	0	59	1	25.8981	2	0	1	0	0	6	2	9.386	1	1	0	3.4	1	12.34	1	4.17	1	7.43	2	2.51	2	138	2	287	2	76.9231	1	1.66097	2	448.462	2	58.55	2	24.6844	2	0
46	1	57	1	20.6193	1	1	1	0	0	6	2	2.34	1	1	0	3.9	2	13.01	1	4.12	1	5.76	1	1.27	1	140	2	299	2	108.368	2	1.84937	2	478.987	2	58.55	2	25.1977	1	0
47	0	51	1	26.1066	2	0	0	0	0	12.7	2	1.57248	2	1	0	3.2	1	13.48	1	2.14	1	4.16	1	1.71	2	117	1	235	2	55.6962	2	0.666667	1	88	1	58.55	2	70.05	2	0
48	1	65	2	22.0386	1	0	0	0	0	4.5	1	5.85728	1	1	0	1.8	1	7.96	1	4.52	1	5.95	1	0.78	1	150	2	267	2	88.8031	2	1.80695	2	415.598	2	58.45	2	25.1806	1	1
49	0	48	1	21.7778	1	0	0	0	0	2	1	3.21984	1	1	0	7.6	2	18.21	2	2.5	1	4.55	1	1.7	2	135	1	275	2	81.749	2	1.15589	2	248.517	1	58.45	2	39.1905	2	0
50	0	51	1	21.6413	1	0	0	0	0	3	1	4.329	2	1	0	4.5	2	6.95	1	2.47	1	5.46	1	2.54	2	128	1	217	1	100.408	1	2.61224	1	642.612	1	58.35	1	17.6477	2	0
51	1	76	2	30.8185	2	1	1	0	1	6	2	15.2755	2	1	1	3	1	23.2	2	2.68	1	4.35	1	1.27	1	147	2	165	2	134.981	1	1.92776	2	684.354	1	58.25	2	23.3951	2	1
52	0	64	2	26.4381	2	0	0	0	1	3.5	1	4.05756	1	0		4.2	2	8.13	1	4.05	1	6.76	2	2.25	2	119	1	429	2	129.333	2	2.21778	2	645.373	2	58.25	2	21.1924	2	0
53	0	44	1	26.0375	2	1	1	0	0	4.8	1	2.08	1	0		1.5	1	29.51	2	2.96	1	4.64	1	1.33	1	123	1	261	2	75.4717	2	1.16604	2	233.208	2	58.05	2	38.4207	2	0
54	1	75	2	24.0583	2	1	0	1	1	9.5	2	7.21344	1	0		4.2	2	27.48	2	5.28	2	7.03	2	1.27	1	133	1	219	2	125.837	2	1.7177	2	451.756	2	57.95	2	27.6532	1	0
55	0	41	1	13.9604	1	0	0	0	0	6	2	4.394	1	1	1	6.4	2	11.41	1	2.99	1	5.41	1	2.07	2	126	1	227	2	130.189	1	1.58019	2	436.132	1	57.9	2	29.9331	2	1
56	1	53	1	20.1348	1	0	0	0	0	2.2	1	6.75792	1	1	0	4.7	2	56.78	2	4	1	6.73	2	1.91	2	142	2	402	2	77.1429	2	1.25238	2	202.886	2	57.8	2	37.7681	2	0
57	1	54	1	22.5896	1	0	0	0	0	7.4	2	10.778	2	1	0	2.7	1	6.94	1	10.18	2	13.49	2	2.65	2	152	2	301	1	165.95	1	2.16846	2	1004	2	57.75	2	20.1987	1	0
58	1	49	1	20.2449	1	0	0	0	0	8	2	5.6316	2	1	0	5	2	2.19	1	4.93	1	8.24	2	2.37	2	137	1	241	1	145.509	1	2.20359	2	535.473	2	57.65	2	22.3726	2	0
59	1	63	2	24.8016	2	0	0	0	0	10.5	2	6.8796	1	0		2.2	1	11.12	1	2.54	1	4.55	1	1.26	1	139	2	86	1	116.59	1	1.50691	2	381.249	1	57.55	1	30.9905	2	1
60	1	61	2	23.7332	1	1	1	0	0	6	2	3.51	1	0		2.5	1	18.42	2	4.27	1	5.85	1	1.1	1	153	2	205	2	98.4962	2	1.25564	2	328.977	2	57.5	2	35.2012	1	0
61	1	46	1	31.7111	2	1	1	0	0	5.4	2	1.2636	1	0		40.8	2	1.44	1	3.6	1	5.21	1	1.26	1	86	1	411	2	90.4167	2	1.28333	2	278.483	2	57.5	2	35.4545	1	0
62	1	66	2	23.5156	1	0	1	1	0	6.5	2	6.656	2	1	0	/		/		4.2	1	6.13	1	1.27	1	131	1	174	2	111.521	2	1.65438	2	400.359	2	57.45	2	28.1677	1	0
63	1	43	1	25.0829	2	1	1	0	0	5.3	2	4.38048	1	1	0	11	2	30.38	2	3.98	1	6.85	2	2.2	2	142	2	280	2	50.6897	1	1.27931	2	188.059	2	57.4	2	33.5337	2	0
64	1	64	2	10.9048	1	0	1	1	1	4	1	2.2464	2	1	0	2.2	1	1.05	1	5.18	1	9.15	2	3.31	2	164	2	263	2	86.3636	1	1.60744	2	335.955	1	57.3	2	28.1193	2	0
65	0	61	2	32.9278	2	0	0	0	0	3.3	1	11.0739	1	1	0	17.7	2	21.76	2	3.66	1	5.24	1	1.19	1	124	1	207	1	148.99	2	1.22222	2	360.556	2	57.2	1	38.7	1	1
66	1	53	1	21.381	1	1	1	0	0	7.9	2	2.55476	2	1	0	15.1	2	358.7	2	2.74	1	4.36	1	1.16	1	147	2	258	1	148.889	2	2.25556	2	604.489	2	57.2	1	21.3695	1	0
67	0	56	1	29.4129	2	0	0	0	0	3.6	1	7.5088	1	1	0	14	2	19.32	2	3.19	1	5.49	1	1.82	2	138	2	281	2	71.7532	2	0.866883	2	191.581	2	57.1	2	48.1034	2	0
68	1	53	1	28.1963	2	1	0	0	0	3.7	1	2.6364	1	1	0	1.9	1	16.77	2	3.1	1	5.23	1	1.37	1	154	2	206	2	88.9381	2	1.84071	2	369.982	2	57.1	2	24.8817	2	0
69	1	51	1	25.5102	2	0	0	0	0	4.5	1	9.85088	1	1	0	1.6	1	12.88	1	3.34	1	5.2	1	1.51	1	153	2	214	2	87.0849	2	1.30627	2	308.28	2	57.05	2	33.3008	2	1
70	0	42	1	19.0274	1	0	0	0	0	4.7	1	15.1008	1	1	0	0.8	1	7.5	1	1.39	1	2.97	1	1.32	1	117	1	196	2	161.321	2	3.27358	1	1119.57	1	57	2	14.1741	2	0
71	1	48	1	24.6097	2	1	1	0	0	7.7	2	29.2864	1	0		8.8	2	0.98	1	4.2	1	6.33	1	1.3	1	103	1	281	2	137.344	2	2.39004	2	791.104	2	56.95	2	18.7863	1	0
72	1	57	1	20.7031	1	0	0	1	1	4	1	11.648	1	0		4.6	2	25.86	2	2.18	1	4.08	1	1.46	1	117	1	319	1	115.603	2	2.56028	2	417.326	2	56.95	1	19.49	2	0
73	1	71	2	19.9481	1	1	0	0	0	3.5	1	4.79232	1	1	0	41.3	2	0.83	1	2.55	1	4.8	1	1.54	2	143	2	190	2	106.667	1	1.8	2	403.2	1	56.9	2	25.7778	2	0
74	1	57	1	22.8624	1	1	1	1	0	3.8	1	4.25984	1	1	0	15.6	2	18.9	2	4.58	1	7.25	2	4.58	2	141	2	272	2	113.122	1	2.10407	1	526.018	1	56.75	2	21.7198	2	0
75	1	60	1	24.0238	2	1	1	0	0	4.1	1	5.6056	1	0		2.7	1	1.3	1	5.41	2	9.45	2	3.43	2	141	2	275	2	99.6154	1	1.75385	2	454.246	2	56.6	2	24.8596	2	0
76	1	83	2	33.0629	2	0	0	0	1	6.9	2	3.7544	2	1	0	247.4	2	223.3	2	3.86	1	5.91	1	1.36	1	131	1	208	1	150.538	2	1.37097	2	383.871	2	56.6	1	34.5012	1	0
77	0	67	2	21.0198	1	0	0	0	0	3.6	1	4.92544	1	1	0	3.7	1	19.32	2	4.31	1	6.98	2	2.11	2	139	2	369	2	139.801	2	1.14925	2	322.94	2	56.55	2	40.461	2	0
78	1	65	2	20.7612	1	0	0	0	0	5	2	3.5152	1	0		3.9	2	10.75	1	4.22	1	5.81	1	1.15	1	130	1	283	2	77.6892	2	1.60159	2	312.311	2	56.45	2	27.4102	1	1
79	1	34	1	19.7232	1	0	0	0	0	3.8	1	9.0168	2	0		26.7	2	39.51	2	4.21	1	5.62	1	1.03	1	88	1	507	2	123.97	2	1.68539	2	557.865	2	56.45	2	25.5727	1	0
80	1	54	1	28.9811	2	0	0	0	0	5.3	2	3.7544	2	0		12.3	2	4.75	1	4.09	1	6.65	2	2.11	2	132	1	398	2	141.722	2	2.37748	2	508.781	2	56.35	2	20.5259	2	0
81	1	53	1	25.9516	2	0	0	0	0	5.8	2	6.25664	1	1	0	1.4	1	1.16	1	3.01	1	5.26	1	1.82	2	140	2	209	2	127.273	1	1.80909	2	506.545	1	56.3	2	25.0402	2	0
82	1	73	2	22.9854	1	1	0	0	0	4	1	3.978	1	0		53.6	2	36.93	2	2.27	1	4.92	1	2.21	2	144	2	235	1	102.294	1	1.83028	1	408.151	1	56.3	2	24.805	2	0
83	1	64	2	24.2188	2	0	0	0	0	6.8	2	1.8954	2	0		1.21	1	6.7	1	4.42	1	6.92	2	1.79	2	152	2	261	2	110.5	2	3.06	2	676.26	2	56.3	2	15.1307	1	0
84	1	52	1	23.1405	1	1	1	0	1	7.5	2	1.04	1	1	0	7.4	2	15.19	2	4.74	1	7.03	2	1.38	1	138	2	214	1	168.293	2	1.40244	2	387.073	2	56.3	2	34.2974	1	0
85	0	64	2	23.5539	1	0	1	0	1	5.8	2	17.8168	2	0		4.3	2	23.6	2	3.3	1	6.14	1	2.27	2	143	2	305	2	100.465	2	1.36744	2	295.367	2	56.25	2	33.2738	2	0
86	1	53	1	25.4028	2	0	1	0	0	8.1	2	6.8796	1	1	0	2.1	1	150.4	2	4.23	1	6.44	1	1.85	2	145	2	377	2	168.889	2	1.23889	2	376.622	2	56.2	2	38.0987	2	0
87	0	70	2	23.634	1	0	0	1	0	3.5	1	4.0768	2	0		47.7	2	2.17	1	5.43	2	7.99	2	1.86	2	130	1	303	1	150.307	2	1.54601	2	378.773	2	56.15	1	31.0476	1	1
88	1	51	1	19.8141	1	1	1	0	0	7	2	6.94564	2	1	0	8.2	2	12.02	1	5.76	2	9.24	2	2.41	2	152	2	331	2	123.214	2	1.85	2	638.25	2	56.1	2	22.7568	2	0
89	1	50	1	28.4613	2	0	0	0	0	8.3	2	5.3248	1	1	0	6.4	2	8.89	1	3.99	1	6.13	1	1.13	1	150	2	235	2	123.214	2	1.85	2	638.25	2	56.1	2	22.7568	1	0
90	1	56	1	23.6244	1	1	1	0	0	4.5	1	6.25664	1	1	0	2	1	6.81	1	3.13	1	5.63	1	2.06	2	173	2	207	2	105.578	1	1.89243	2	501.494	1	56.05	2	22.9863	2	0
91	1	41	1	23.255	1	1	1	0	0	6.2	2	4.54896	1	1	0	1.1	1	9.71	1	2.09	1	4.57	1	2.15	2	135	1	200	2	125.641	1	5.00513	1	1226.26	1	56.05	2	9.25051	2	0
92	1	66	2	24.2424	2	0	0	1	0	4.6	1	5.72416	1	0		2.6	1	21.19	2	4.28	1	5.83	1	1.18	1	146	2	273	1	151.546	2	3.00515	2	883.515	2	56	1	15.4069	1	0
93	1	53	1	26.0276	2	0	1	0	1	3.5	1	3.7752	1	1	0	5	2	6.82	1	2.3	1	4.5	1	1.64	2	124	1	276	2	122.65	2	1.2906	1	370.402	1	56	2	34.3252	2	0
94	0	60	1	22.2222	1	0	0	0	0	3.2	1	3.25156	2	1	0	40.5	2	15.59	2	3.27	1	4.47	1	0.85	1	121	1	152	2	128.283	2	2.30303	2	584.97	2	56	2	20.0171	1	0
95	1	54	1	21.5139	1	1	1	0	0	5	2	6.864	1	1	0	3.1	1	12.27	1	2.66	1	4.09	1	1.06	1	136	1	311	2	140.838	2	2.37173	2	637.995	2	55.95	2	19.5638	1	0
96	1	62	2	19.0311	1	1	0	0	0	6	2	2.704	2	1	0	11.9	2	35	2	2.11	1	4.24	1	1.9	2	132	1	210	2	100	1	2.09562	1	526	1	55.95	2	20.7099	2	0
97	0	46	1	19.9665	1	0	0	0	0	5.1	2	8.32	2	1	0	1.2	1	17.84	2	3.54	1	6.1	1	2.06	2	125	1	264	2	180	1	2.62	2	707.4	2	55.9	2	18.4733	2	1
98	0	71	2	23.3056	1	0	0	0	1	4.3	1	2.6	1	1	0	2.3	1	9.88	1	3.44	1	5.02	1	1.3	1	128	1	366	2	150.521	2	1.9375	2	559.938	2	55.9	2	23.8968	1	0
99	0	32	1	19.5312	1	0	0	0	0	5.8	2	2.548	2	0		9.7	2	46.42	2	2.71	1	5.14	1	2.08	2	139	2	218	2	115.169	1	2.39888	1	491.77	1	55.9	2	19.5925	2	0
100	1	64	2	20.83	1	1	1	0	1	3.7	1	3.5152	1	0		3	1	12.42	1	6.21	2	8.43	2	1.7	2	147	2	309	2	168.649	2	1.89189	2	590.27	2	55.85	2	24.6314	1	0
101	1	69	2	18.9164	1	0	0	0	0	7.2	2	1.3312	2	1	0	74.7	2	1.89	1	2.6	1	4.11	1	1.2	1	99	1	490	1	173.054	2	1.31138	2	378.988	2	55.85	1	36.2215	1	0
102	0	74	2	22.7694	1	0	0	0	0	3	1	7.07616	2	1	0	3.6	1	4.11	1	3.19	1	6.47	1	2.13	2	127	1	369	2	75.8842	2	1.10932	2	261.801	2	55.85	2	36.3284	2	0
103	1	52	1	26.0617	2	0	0	0	0	5	2	10.0688	1	1	0	3.6	1	13.37	1	3.86	1	6.18	1	1.77	2	143	2	250	2	114.015	2	0.647727	2	194.966	2	55.8	2	65.7684	2	1
104	1	38	1	28.8805	2	0	0	0	0	2	1	7.88424	2	0		1.3	1	5.53	1	7.35	2	9.08	2	1.24	1	170	2	276	1	129.187	2	1.88038	2	507.703	2	55.75	1	24.0908	1	0
105	1	45	1	25.8761	2	1	1	0	0	7	2	4.68	2	1	1	2	1	10.95	1	6.23	2	8.56	2	1.5	1	140	2	419	1	114.343	2	1.66135	2	476.809	2	55.75	1	26.0029	1	0
106	1	62	2	25.3069	2	1	1	1	0	3.9	1	3.042	1	1	0	108.5	2	57.19	2	9.18	2	11.79	2	1.93	2	157	2	346	2	180.328	2	3.31694	2	1094.59	2	55.75	2	14.0491	1	0
107	0	71	2	28.5162	2	0	0	0	0	0.7	1	4.212	1	0		3.8	1	31.7	2	3.58	1	6.14	1	1.68	2	132	1	237	2	130.476	2	3.6381	2	996.838	2	55.7	2	12.4241	2	0
108	1	57	1	22.1453	1	1	1	0	0	7.2	2	10.5456	2	1	0	14	2	98.8	2	3.11	1	5.02	1	1.52	1	133	1	204	2	134.361	2	1.45374	2	443.392	2	55.65	2	30.473	2	1
109	0	48	1	26.2227	2	0	0	0	0	7.2	2	3.44448	1	1	0	5.9	2	14.04	2	4.5	1	6.82	2	1.94	2	119	1	275	1	110.931	2	1.73684	2	475.895	2	55.65	2	24.9303	1	0
110	1	71	2	19.0311	1	0	0	0	1	5	2	4.94208	1	0		3	1	10.19	1	3.61	1	5.68	1	1.71	2	140	2	227	2	146.354	2	1.14583	2	321.979	2	55.6	2	40.1455	2	0
111	1	53	1	18.1661	1	1	1	0	0	5.3	2	1.053	1	1	0	8.6	2	2.8	1	2.75	1	4.9	1	1.54	2	153	2	186	2	100.485	1	1.51942	2	314.519	1	55.6	2	29.8141	2	0
112	0	69	2	19.9121	1	0	0	0	0	6	2	8.25968	2	0		306.6	2	374.6	2	2.65	1	4.27	1	1.11	1	131	1	231	2	86.3071	2	1.19087	2	247.701	2	55.55	2	36.5279	2	1
113	1	77	2	32.6574	2	1	1	0	0	6.4	2	4.68	2	1	0	7.6	2	45.03	2	5.78	2	8.36	2	1.96	2	114	1	244	1	179.275	1	4.75648	2	1645.74	2	55.55	1	9.65	1	0
114	1	49	1	25.6173	2	0	1	0	0	4.6	1	14.405	1	0		4.1	2	8.27	1	3.65	1	6.12	1	1.94	2	160	2	183	2	168.902	1	2.53659	2	702.634	1	55.5	2	18.6471	2	1
115	1	62	2	19.7822	1	1	0	0	1	5	2	8.0262	1	1	0	<0.1		7.79	1	3.14	1	5.3	1	1.41	1	91	1	448	1	81.9549	2	2.13158	2	464.684	2	55.5	1	19.7975	1	0
116	0	54	1	21.6311	1	0	0	0	0	4.4	1	20.9664	2	1	0	3.6	1	6.9	1	2.59	1	3.83	1	0.86	1	131	1	153	2	163.388	2	3.18033	2	950.918	2	55.45	2	14.5582	1	0
117	0	60	1	20.0414	1	0	0	0	0	6	2	5.85	1	0		1.9	1	9.39	1	2.94	1	5.54	1	2.18	2	108	1	313	2	92.2414	2	1.28879	1	275.802	2	55.4	2	33.9853	2	1
118	1	55	1	22.4913	1	0	0	1	0	5	2	3.77104	2	1	0	2.7	1	16.52	2	4.35	1	6.9	2	1.88	2	136	1	397	1	149.767	2	2.1907	2	705.405	2	55.35	1	20.3588	1	1
119	1	50	1	32.387	2	0	0	0	0	3.8	1	3.627	1	1	0	16.9	2	624.9	2	3.51	1	6.62	1	1.25	1	129	1	320	1	100.697	2	1.06272	2	307.125	2	55.35	1	38.5803	1	0
120	0	72	2	31.5759	2	1	1	0	0	6	2	1.63592	1	1	0	3.6	1	18.44	2	3.97	1	5.76	1	1.53	1	132	1	270	1	203.784	2	2.28649	2	862.005	2	55.35	2	20.1619	1	0
121	0	56	1	20.2128	1	0	0	0	0	13.3	2	20.7397	2	0		25.8	2	2.34	1	2.57	1	4.7	1	1.7	2	111	1	278	1	91.1439	2	1.83764	2	453.897	2	55.35	1	22.7466	2	0
122	1	66	2	25.2174	2	0	0	0	0	3	1	3.60672	1	1	0	12.7	2	2.52	1	3.12	1	5.79	1	2.24	2	166	2	219	1	71.4953	1	1.42991	1	218.776	1	55.3	2	31.1908	2	0
123	1	55	1	24.2215	2	0	0	0	0	8.3	2	2.86	1	1	0	1.6	1	2.44	1	5.03	1	7.19	2	1.66	2	160	2	236	2	138.428	2	1.51528	2	480.345	2	55.25	2	28.9055	1	0
124	0	77	2	26.2222	2	0	1	0	1	3.6	1	2.5168	1	0		5	2	4.32	1	2.7	1	5.24	1	2.04	2	128	1	205	1	135.714	1	2.16837	1	576.786	1	55.2	2	20.9374	2	0
125	1	65	2	20.9366	1	1	1	0	0	5	2	4.563	1	0		6.5	2	20.83	2	3.52	1	6.37	1	2.25	2	117	1	247	1	96.5251	1	1.26641	2	316.602	1	55.15	2	33.3226	2	0
126	1	54	1	19.8413	1	1	1	0	0	5.3	2	7.70224	2	1	1	14.1	2	11.17	1	5.73	2	8.84	2	2.03	2	141	2	227	1	122.277	1	1.87129	2	462.208	2	55	2	23.9942	1	1
127	1	74	2	20.202	1	1	1	1	1	9.3	2	11.648	1	1	0	10	2	23.91	2	6.03	2	8.78	2	1.92	2	134	1	263	2	189.032	2	1.94194	2	568.987	2	54.95	2	24.3056	1	0
128	1	34	1	29.4023	2	1	1	0	0	13.7	2	8.9856	1	0		16	2	6.29	1	4.6	1	8.5	2	2.94	2	105	1	473	2	173.239	2	1.49765	2	552.634	2	54.85	2	29.5129	2	1
129	1	60	1	17.2248	1	0	0	0	0	6	2	4.5084	2	0		1.8	1	7.52	1	1.72	1	3.48	1	1.35	1	137	1	223	1	115.764	2	1.24138	1	291.724	1	54.85	1	36.0083	2	0
130	0	58	1	23.3844	1	0	0	0	0	4.6	1	7.28	2	0		1.5	1	7.83	1	4.11	1	5.38	1	1.06	1	113	1	269	1	100.355	2	1.3156	2	372.316	2	54.8	1	30.9364	1	0
131	1	70	2	27.9431	2	0	0	1	1	4.6	1	5.3248	2	0		23.9	2	53.97	2	3.57	1	6.14	1	1.99	2	131	1	301	1	91.9014	2	1.46127	2	381.391	2	54.8	1	27.7841	2	0
132	1	63	2	25.2092	2	0	0	1	1	5.5	2	7.5816	2	1	0	8.4	2	15.05	2	4.34	1	6.42	1	1.26	1	137	1	224	2	128.155	2	1.71845	2	453.67	2	54.7	2	25.8373	1	0
133	1	44	1	29.4108	2	0	0	0	0	8.5	2	5.2728	1	0		0.8	1	5.25	1	3.02	1	6.01	1	2.34	2	137	1	287	2	110.714	1	2.6875	1	333.25	1	54.7	2	18.2698	2	0
134	1	47	1	25.2493	2	1	1	0	1	6	2	7.66428	1	0		2.3	1	8.42	1	4.59	1	7.08	2	1.86	2	84	1	443	2	188.166	2	2.4497	2	779.006	2	54.65	2	18.8594	1	0
135	0	74	2	25.8876	2	0	0	0	0	4.5	1	5.19168	1	1	0	1.5	1	9.27	1	2.71	1	5.31	1	1.95	2	128	1	301	2	141.722	2	2.21192	1	473.351	2	54.65	2	21.2937	2	1
136	0	59	1	16.8887	1	0	0	0	0	4.9	1	4.5084	2	1	1	37.3	2	12.25	1	2.3	1	4	1	1.18	1	108	1	412	1	93.0233	2	0.972093	2	194.419	2	54.65	1	45.1603	2	1
137	1	54	1	23.8367	1	1	1	0	0	5.4	2	4.0768	2	0		30.6	2	44.15	2	6.31	2	8.44	2	1.37	1	160	2	121	2	109.662	1	1.44444	2	327.889	2	54.65	2	30.6692	1	1
138	0	30	1	25.1479	2	0	0	0	0	4	1	13.754	2	0		0.7	1	7.88	1	3.11	1	5.68	1	2.09	2	133	1	168	2	129.534	1	2.34715	2	586.788	1	54.65	2	19.1722	2	0
139	1	46	1	22.231	1	1	0	0	0	5.1	2	10.4	1	1	0	2.9	1	28.19	2	4.5	1	6.48	1	1.39	1	151	2	306	2	143.353	2	2.83237	2	702.428	2	54.65	2	16.2408	1	0
140	1	70	2	15.7064	1	0	1	0	1	3.9	1	6.31176	2	0		4	2	22.5	2	5.34	2	8.08	2	1.49	1	88	1	239	2	120.109	2	1.59783	2	353.12	2	54.6	2	28.4136	1	1
141	1	52	1	22.5827	1	1	0	0	0	1.8	1	12.5772	1	1	0	2.7	1	1.11	1	2.23	1	4.47	1	1.8	2	149	2	304	2	172.297	2	2.68243	1	684.02	1	54.6	2	17.596	2	0
142	1	69	2	19.0311	1	1	1	0	0	1	1	9.63144	1	1	1	4.7	2	0.9	1	4.93	1	7.06	2	1.53	1	131	1	286	1	96.5347	2	2.14851	2	418.96	2	54.6	1	20.712	1	0
143	0	44	1	20.0288	1	0	0	0	0	3.5	1	5.85	1	1	0	1	1	10.63	1	2.24	1	3.97	1	1.3	1	122	1	180	1	271.963	2	1.58411	2	921.953	1	54.6	1	27.7127	2	0
144	0	51	1	21.2084	1	0	0	0	0	2.8	1	34.6112	1	1	0	2.36	1	3.87	1	2.36	1	3.87	1	1.1	1	124	1	286	2	156.024	2	2.06627	2	535.163	2	54.6	2	22.4076	2	0
145	1	53	1	24.9135	2	1	1	0	0	6	2	7.41312	1	1	0	2.3	1	11.14	1	3.24	1	5.77	1	1.85	2	144	2	165	1	89.8148	1	2.06481	2	400.574	1	54.6	2	21.2126	2	0
146	0	49	1	25.3444	2	0	1	0	0	3.7	1	2.64992	2	1	0	2.2	1	9.03	1	4.14	1	6.47	1	1.88	2	122	1	279	1	94.3299	2	1.88144	2	344.304	2	54.6	1	23.8647	1	0
147	1	49	1	29.2388	2	1	1	0	0	7.1	2	1.508	1	1	0	1.4	1	14.72	2	2.49	1	4.27	1	1.45	1	131	1	111	2	89.8148	1	2.06481	2	400.574	1	54.6	2	21.2126	2	0
148	1	51	1	22.4913	1	1	1	0	1	2	1	5.72832	1	0		47.4	2	3.18	1	3.52	1	5.39	1	1.51	1	119	1	371	1	86.9565	2	2.08696	2	459.13	2	54.55	1	20.0771	1	0
149	1	52	1	25.1559	2	0	0	0	0	2.8	1	5.616	2	1	0	5	2	7.72	1	4.17	1	5.9	1	1.28	1	148	2	160	1	197.414	1	3.43966	2	787.681	2	54.5	1	14.1584	1	0
150	0	62	2	23.4375	1	0	0	0	0	5	2	7.36372	1	0		3.8	1	15.55	2	2.93	1	5.03	1	1.78	2	123	1	296	1	220.144	2	3.23741	2	990.647	2	54.45	2	14.6722	2	0
151	0	62	2	27.9155	2	0	0	0	0	4.5	1	0.6318	1	1	0	2.8	1	1.73	1	2.66	1	5.07	1	2.06	2	127	1	242	1	125.143	1	2.32571	1	509.331	1	54.45	2	19.6499	2	0
152	0	67	2	29.4758	2	0	0	0	0	7.6	2	7.5816	2	1	0	9.3	2	31.09	2	5.12	1	6.73	2	1.21	1	121	1	493	1	147.287	2	1.59302	2	605.349	2	54.4	1	26.0511	1	1
153	1	69	2	28.125	2	0	0	1	1	10.7	2	3.46112	2	1	0	21.9	2	109.3	2	4.5	1	7.9	2	2.67	2	144	2	331	2	114.835	1	1.65385	2	345.654	2	54.4	2	27.3907	2	0
154	1	52	1	22.2291	1	0	0	0	0	3.1	1	8.82284	1	0		2.6	1	29.56	2	3	1	5.21	1	1.72	2	156	2	149	1	128.241	1	1.5463	2	428.324	1	54.3	1	28.1317	2	1
155	0	66	2	26.7094	2	0	0	0	1	3.5	1	1.66972	2	0		9	2	26.87	2	4.24	1	6.81	2	2.01	2	132	1	242	2	94.3878	1	2.36735	2	437.959	2	54.3	2	18.7974	2	0
156	1	71	2	24.3865	2	1	1	0	0	3.5	1	75.816	1	0		2.2	1	11.65	1	2.79	1	4.16	1	1.12	1	126	1	214	1	143.111	2	2.92889	2	943.102	2	54.25	1	14.6813	1	0
157	1	68	2	25.2493	2	1	1	0	0	6.3	2	7.06316	2	0		0.63	1	12.32	1	3.36	1	5.75	1	1.85	2	152	2	193	2	194.904	1	2.05096	2	627.592	1	54.25	2	22.6236	2	0
158	1	67	2	21.4533	1	1	1	0	0	4	1	7.514	2	1	0	8.8	2	13.33	1	3.38	1	5.33	1	1.54	2	139	2	283	1	166.957	2	1.46087	2	560.974	2	54.2	1	29.2292	1	0
159	0	48	1	26.8386	2	0	0	0	0	6.1	2	7.5088	1	0		4.7	2	1.17	1	2.37	1	3.91	1	1.17	1	119	1	197	1	181.765	2	3.65294	2	1128.76	1	54.2	1	12.5105	2	0
160	1	49	1	15.2699	1	1	1	0	0	4	1	6.5702	2	1	0	37	2	321.2	2	3.51	1	5.34	1	1.45	1	133	1	235	2	143.578	2	1.34862	2	422.119	2	54.2	2	32.1068	2	0
161	0	56	1	22.7732	1	0	0	0	0	3.6	1	20.1344	2	1	0	8.7	2	11.16	1	2.53	1	4.22	1	1.2	1	110	1	263	1	184	2	3.93714	2	1267.76	2	54.15	1	11.5312	2	0
162	1	47	1	25.0361	2	0	0	1	1	4.6	1	3.0758	2	0		39.4	2	0.87	1	4.68	1	6.62	1	1.24	1	68	1	468	1	210.471	2	2.09424	2	841.885	2	54.15	1	21.2965	1	0
163	1	57	1	24.9135	2	1	0	0	0	10.5	2	3.72736	2	1	0	/		/		4.2	1	6.06	1	0.92	1	67	1	274	1	61.4754	2	1.57377	2	236.066	2	54.1	1	26.624	1	0
164	1	63	2	23.1834	1	1	0	0	0	4	1	12.584	1	0		12.8	2	13.35	1	4.11	1	6.6	1	1.85	2	147	2	256	2	113.585	2	3.84151	2	1156.29	2	54.05	2	10.6208	2	0
165	1	57	1	18.0697	1	0	0	0	0	5.8	2	9.1728	2	0		3.1	1	10.37	1	6.68	2	10.12	2	2.23	2	130	1	241	2	97.2112	1	1.21514	2	296.494	2	54.05	2	34.1525	1	0
166	1	58	1	23.5078	1	0	1	0	0	3.5	1	8.424	1	1	0	1.4	1	5.56	1	4.01	1	7.1	2	2.51	2	149	2	208	1	153.714	1	2.96571	2	797.777	1	54.05	2	15.2746	2	0
167	1	32	1	22.7583	1	0	1	0	0	6.6	2	10.1088	2	1	0	0.5	1	5.99	1	5.27	2	10.75	2	4.58	2	141	2	254	2	150	1	3.32031	1	637.5	1	54	2	14.336	2	1
168	0	71	2	17.6048	1	0	0	0	0	2.4	1	13.0712	1	0		2.7	1	16.3	2	2.36	1	3.75	1	1.12	1	133	1	338	1	248.611	2	3.91667	2	1402.17	2	54	1	11.9489	2	0
169	1	56	1	21.2585	1	0	1	0	0	6.5	2	2.2464	1	1	0	2.6	1	15.73	2	2.83	1	5.71	1	2.2	2	141	2	207	1	183.152	1	3.17935	1	1071.44	1	54	2	14.0909	2	0
170	1	60	1	19.7777	1	1	1	0	0	4.2	1	18.72	2	0		2.7	1	10.06	1	2.95	1	5.17	1	1.52	1	147	2	273	2	80.3828	2	1.48804	2	249.99	2	53.95	2	29.2331	2	0
171	0	63	2	21.9289	1	0	0	0	0	1.3	1	2.2022	1	1	0	5	2	6.74	1	1.23	1	2.49	1	1.07	1	137	1	189	2	150	2	2.15591	1	601.5	1	53.9	2	20.6873	2	0
172	0	28	1	30.3592	2	0	0	0	0	5.6	2	3.9936	1	0		28	2	0.81	1	7.27	2	10.98	2	2.56	2	106	1	380	1	174.882	2	2.04265	2	753.739	2	53.85	2	21.1979	1	0
173	1	71	2	22.4813	1	0	0	0	0	8	2	3.51	1	1	0	3	1	18.98	2	2.99	1	6.12	1	2.32	2	154	2	214	2	221.99	1	2.75393	1	1167.66	1	53.85	2	16.0861	2	0
174	1	45	1	23.6614	1	0	0	0	0	3.8	1	8.307	1	0		29.1	2	56.79	2	2.31	1	4.56	1	2.01	2	143	2	281	2	137.427	2	1.25146	1	294.094	1	53.75	2	36.1178	2	0
175	0	59	1	25.9095	2	0	0	1	0	5	2	1.51008	1	1	0	/		/		6.07	2	8.62	2	1.83	2	143	2	330	2	161.818	2	4.02424	2	1074.47	2	53.75	2	11.3065	1	0
176	0	42	1	21.83	1	0	0	0	0	5.4	2	9.88416	1	1	0	7	2	28.22	2	2.74	1	4.47	1	1.45	1	91	1	357	2	144.271	2	2.26042	2	626.135	2	53.7	2	19.5097	2	0
177	1	59	1	23.0469	1	1	1	0	0	4.5	1	4.68	2	0		5.6	2	11.57	1	2.69	1	5.28	1	1.97	2	129	1	246	1	348.792	1	0.57971	1	418.551	1	53.65	1	74.6925	2	1
178	1	66	2	24.677	2	0	0	1	1	3	1	6.786	1	1	0	43.9	2	55.43	2	3.02	1	4.96	1	1.6	2	150	2	149	2	110.891	1	2.14851	2	481.267	1	53.6	2	20.2465	2	0
179	1	56	1	22.0317	1	0	0	0	0	4.7	1	6.31176	1	1	0	5.2	2	11.77	1	2.48	1	4.22	1	1.21	1	150	2	337	2	109.302	2	1.63721	2	384.744	2	53.55	2	26.142	2	0
180	0	36	1	24.0882	2	0	0	0	0	2.9	1	3.25156	1	0		2.7	1	10.7	1	2.93	1	5.07	1	1.8	2	126	1	226	2	128.821	1	1.34061	2	395.48	1	53.55	2	31.4036	2	0
181	0	60	1	26.2222	2	0	0	0	0	3.3	1	1.55844	1	0		3.2	1	12.58	1	5.26	2	7.94	2	1.91	2	147	2	424	2	190.667	2	1.8	2	772.2	2	53.55	2	23.5	1	0
182	1	27	1	24.6814	2	0	0	0	0	3.8	1	6.61232	1	0		1.8	1	6.44	1	1.58	1	4.47	1	2.37	2	153	2	132	2	136.979	1	3.14062	1	825.984	1	53.5	2	13.9781	2	1
183	1	53	1	27.1148	2	0	0	0	0	3	1	2.6208	1	0		8.4	2	56.62	2	3.84	1	6.75	2	2.44	2	154	2	150	2	132.692	1	1.14423	2	315.808	1	53.5	2	37.6672	2	0
184	1	56	1	25.5296	2	0	1	0	0	5	2	9.31216	2	1	0	3.2	1	25.44	2	4.69	1	7.37	2	1.83	2	165	2	255	1	127.072	2	1.54144	2	354.53	2	53.45	2	28.8043	1	0
185	1	76	2	17.1468	1	0	0	0	1	6.6	2	9.36	1	1	0	18.1	2	16.41	2	3.52	1	5.21	1	1.15	1	145	2	339	1	152.027	2	2.89865	2	652.196	2	53.4	1	15.8695	1	1
186	1	85	2	24.977	2	0	0	0	1	6.5	2	12.584	2	1	0	1.2	1	5.28	1	4.69	1	7.4	2	1.99	2	120	1	279	1	88.3212	2	4.60584	2	557.307	2	53.35	1	10.0959	1	0
187	1	51	1	31.4407	2	1	0	0	0	2.9	1	3.0576	2	0		9.8	2	97.64	2	5.45	2	7.54	2	1.55	2	108	1	301	1	149.655	2	1.98621	2	431.007	2	53.35	2	23.2101	1	0
188	0	57	1	22.8928	1	0	0	1	0	3	1	5.2416	1	1	0	2.7	1	11.15	1	2.32	1	4.15	1	1.63	1	132	1	253	1	124.793	2	1.2314	2	185.942	1	53.35	1	38.4114	2	0
189	0	59	1	28.3039	2	0	0	0	0	5.2	2	4.54896	2	1	0	1.4	1	30.75	2	5.63	2	8.86	2	2.55	2	125	1	378	1	114.563	2	1.45146	2	342.544	2	53.3	2	29.6254	1	0
190	1	56	1	24.2215	2	1	0	0	0	4	1	8.9856	1	0		9.3	2	9.74	1	3.71	1	7.2	2	2.82	2	165	2	283	1	132.394	1	1.7277	1	487.211	1	53.25	2	24.6571	2	1
191	1	45	1	24.0055	2	0	0	0	0	7.2	2	6.12352	1	0		2.2	1	7.82	1	4.53	1	6.72	2	1.42	1	78	1	399	2	235.433	2	3.24409	2	969.984	2	53.25	2	14.457	1	0
192	1	66	2	25.6874	2	1	1	0	0	3.2	1	2.5168	2	1	0	2.8	1	34.51	2	2.73	1	4.65	1	1.41	1	153	2	156	2	141.243	1	2.18079	2	545.198	1	53.25	2	20.3596	2	0
193	1	58	1	24.8358	2	0	0	0	0	4.8	1	7.3216	1	0		9.4	2	8.84	1	4.56	1	6.63	1	1.48	1	141	2	428	2	212.838	2	3.70946	2	1168.48	2	53.1	2	12.3199	1	1
194	1	61	2	63	1	0	0	0	0	3	1	11.466	1	1	0	1.6	1	7.66	1	4.04	1	6.67	2	2.06	2	175	2	234	2	59.6078	1	1.95294	2	296.847	2	53.05	2	20.6355	2	1
195	1	76	2	19.9219	1	0	0	0	0	8.5	2	14.976	2	0		5	2	3.6	1	3.67	1	4.92	1	0.83	1	104	1	309	1	108.072	2	2.99552	2	721.919	2	52.95	1	13.9542	1	0
196	0	65	2	17.7778	1	0	0	0	0	4	1	14.2688	1	1	0	1.48	1	9.6	1	2.11	1	4.66	1	2.04	2	117	1	254	1	208.108	1	2.38739	1	551.486	1	52.95	1	19.8543	2	0
197	0	47	1	22.006	1	0	0	0	0	5.5	2	13.7592	2	1	0	31.76	2	273.1	2	2.93	1	5.06	1	1.71	2	114	1	242	1	239.106	2	4.29609	2	1838.73	1	52.95	1	10.2419	2	0
198	1	56	1	22.5534	1	1	1	0	0	8	2	5.6056	1	1	0	11	2	77.43	2	4.15	1	7.47	2	2.84	2	160	2	261	1	188.889	1	2.53333	2	646	1	52.95	2	18.2368	2	0
199	1	73	2	23.1405	1	0	0	0	1	6.9	2	3.25156	1	1	0	2.5	1	10.07	1	3.5	1	5.37	1	1.38	1	159	2	281	2	70.9804	2	2.41569	2	437.239	2	52.95	2	16.6412	1	0
200	1	83	2	23.3887	1	0	0	1	0	4.5	1	2.197	2	1	0	13.27	2	16.68	2	3.9	1	5.79	1	0.93	1	116	1	155	1	122.051	2	1.45128	2	345.405	2	52.95	1	29.7668	1	0
201	1	65	2	24.4628	2	0	0	0	0	4.7	1	2.44036	1	1	0	3.8	1	12.5	1	3.57	1	5.29	1	1.19	1	151	2	242	2	93.125	2	1.8875	2	281.238	2	52.9	2	23.7881	1	1
202	1	54	1	24.7676	2	1	1	0	0	5.1	2	8.08704	1	0		94.6	2	0.92	1	3.45	1	7.32	2	3.11	2	164	2	236	1	124.153	1	1.41525	1	414.669	1	52.9	2	29.0407	2	0
203	0	61	2	20.5457	1	0	0	0	1	5.3	2	1.976	2	0		1	1	13.52	1	8.51	2	11	2	1.98	2	114	1	451	2	154.43	2	1.56329	2	381.443	2	52.9	2	28.7854	1	0
204	1	64	2	19.5918	1	1	1	0	0	5.5	2	13.7592	2	1	1	30.9	2	29.11	2	3.36	1	6.2	1	2.3	2	96	1	384	2	101.688	2	2.08017	2	501.321	2	52.85	2	19.7099	2	1
205	0	56	1	20.2812	1	0	0	0	0	7	2	10.778	1	1	0	55.6	2	251.7	2	1.28	1	3.01	1	1.41	1	141	2	191	2	79.8206	2	1.21973	1	217.112	1	52.85	2	34.1879	2	0
206	1	66	2	19.6349	1	0	0	0	0	6.5	2	6.16148	1	0		5.8	2	9.73	1	4.88	1	7.98	2	2.45	2	128	1	346	1	203.738	2	4.34579	2	947.383	2	52.85	1	10.9301	1	0
207	1	54	1	20.9042	1	1	0	0	0	4	1	5.45792	1	0		7.5	2	19.07	2	3.7	1	6.16	1	1.86	2	146	2	248	1	200.606	2	3.61818	2	1197.62	2	52.85	1	12.3266	1	0
208	1	62	2	24.7676	2	0	0	0	0	5	2	3.5152	1	1	0	7.6	2	18.87	2	5.13	1	8.72	2	2.69	2	140	2	385	2	200.585	2	3.34503	2	1147.35	2	52.85	2	13.2435	2	0
209	0	47	1	26.9531	2	0	0	0	0	10.6	2	13.3006	2	0		1.4	1	17.77	2	13.69	2	16.51	2	1.57	2	80	1	418	1	227.778	2	4.29798	2	1938.39	2	52.8	1	9.98143	1	1
210	1	65	2	21.4692	1	1	1	0	0	1.7	1	1.6848	2	1	0	3.2	1	20.98	2	3.78	1	6.34	1	2.02	2	136	1	247	2	289.189	1	3.08108	2	1318.7	2	52.8	2	14.7351	2	0
211	0	32	1	22.6562	1	0	1	0	0	7	2	6.90768	1	1	0	15.6	2	1.08	1	2.56	1	5.05	1	2.06	2	123	1	399	1	230.496	2	3.14894	1	1023.4	2	52.75	2	14.5128	2	0
212	1	56	1	24.4995	2	1	1	0	1	12.9	2	5.10952	1	0		4.55	2	10.41	1	4.21	1	5	1	1.58	2	175	2	225	1	254.4	2	4.04	2	1284.72	2	52.75	1	11.5099	1	0
213	1	51	1	23.2438	1	1	1	0	0	2.9	1	5.031	1	0		5.05	2	6.59	1	3.82	1	6.89	2	2.33	2	153	2	226	1	135.404	1	2.59006	2	564.634	1	52.75	2	17.2583	2	0
214	1	35	1	18.9555	1	1	1	0	0	4	1	2.6364	2	1	0	3.8	1	15.38	2	3.06	1	5.34	1	1.48	1	141	2	301	2	192.366	2	2.0229	2	509.771	2	52.65	2	22.7891	2	0
215	0	51	1	22.2063	1	0	1	0	0	8.6	2	16.4736	1	0		8.9	2	13.94	2	2.71	1	4.54	1	1.45	1	129	1	278	2	162.069	2	2.42069	2	568.862	2	52.65	2	18.755	2	1
216	1	65	2	23.2335	1	1	1	0	1	5	2	3.0758	1	0		5.4	2	10.36	1	2.52	1	5.59	1	2.03	2	131	1	235	2	201.29	1	2.83871	1	885.677	1	52.65	2	15.817	2	0
217	1	49	1	29.6833	2	1	1	0	0	6.6	2	0.6656	1	0		5.8	2	6.5	1	2.32	1	6.32	1	2.82	2	143	2	202	1	132.984	1	1.14136	1	289.906	1	52.65	2	37.7619	2	0
218	1	64	2	20.3816	1	1	1	0	0	1.8	1	12.87	1	1	0	80.6	2	38.62	2	/	1	/	2	/	2	/	2	/	1	174.324	1	1.72297	2	444.527	1	52.6	1	26.2337	1	1
219	1	64	2	29.3848	2	1	1	0	0	2.4	1	13.8424	2	1	0	3.9	2	8.04	1	5.19	1	7.58	2	1.75	2	145	2	269	2	160.494	2	3.96296	2	1030.37	2	52.6	2	11.229	1	0
220	0	69	2	26.6667	2	0	0	0	1	7.7	2	7.07616	1	0		3.9	2	8.04	1	5.19	1	7.58	2	1.75	1	145	2	269	1	97.7679	2	1.39286	2	305.036	2	52.6	1	29.7231	1	0
221	0	67	2	24.0346	2	0	0	0	0	7.5	2	5.2598	1	0		/		/		3.08	1	5.51	1	1.65	2	115	1	218	2	238.172	1	2.46774	2	1093.21	1	52.6	2	17.5464	2	0
222	1	46	1	28.8722	2	1	0	0	0	6	2	9.386	1	0		4.6	2	5.66	1	2.42	1	4.93	1	2.06	2	143	2	230	2	120.398	1	2.10945	1	510.488	1	52.55	2	20.1474	2	0
223	1	63	2	26.5347	2	0	0	1	1	4.3	1	6.1152	1	0		3.8	1	15.38	2	3.06	1	5.34	1	1.48	1	141	2	301	2	150.365	2	2.26277	2	466.131	2	52.55	2	20.1965	2	0
224	1	73	2	21.1073	1	0	1	0	0	1.7	1	1.56	1	0		60	2	78.62	2	2.96	1	5.1	1	1.71	2	136	1	170	1	149.045	1	1	2	234	1	52.55	2	44.7	2	0
225	0	57	1	25.9695	2	0	0	0	0	5	2	7.88424	1	0		18.4	2	334.2	2	3.07	1	5.64	1	2.29	2	146	2	295	2	135.043	1	1.74359	1	550.974	1	52.5	2	23.4	2	0
226	1	71	2	22.68	1	0	0	0	0	5.7	2	2.6364	1	1	0	2.9	1	1.01	1	3.65	1	5.51	1	1.47	1	151	2	239	2	131.429	2	2.10476	2	580.914	2	52.5	2	19.9548	1	0
227	1	66	2	23.5615	1	0	0	0	0	6.4	2	30.0128	1	1	0	8.3	2	9.86	1	4.09	1	6.3	1	1.63	2	142	2	250	2	151.5	2	1.37	2	415.11	2	52.4	2	30.9489	1	0
228	1	47	1	26.4463	2	1	0	0	0	8.5	2	25.0266	1	1	0	2.9	1	14.18	2	4.09	1	5.81	1	1.17	1	139	2	241	2	130.337	2	1.57865	2	366.247	2	52.4	2	27.5552	1	0
229	1	49	1	26.0375	2	0	0	0	0	3	1	16.6795	2	1	1	2.3	1	7.5	1	6.12	2	9.69	2	2.95	2	157	2	311	2	492.233	1	4.08738	2	2072.3	2	52.35	2	11.5477	2	1
230	1	64	2	23.7812	1	0	0	0	0	4	1	4.446	1	1	1	53	2	24.81	2	4.44	1	6.33	1	1.41	1	152	2	325	2	246.087	2	3.66957	2	1038.49	2	52.35	2	12.6991	1	0
231	1	56	1	11.7778	1	1	1	0	0	8.9	2	7.79688	1	1	0	88	2	29.3	2	4.68	1	7.83	2	2.59	2	150	2	230	2	143.709	1	1.4702	2	319.033	1	52.35	2	30.4721	2	1
232	0	32	1	21.3039	1	0	0	0	0	8.5	2	1.4742	2	0		0.8	1	3.13	1	3.06	1	4.98	1	1.5	1	117	1	253	1	155.026	2	1.38624	2	406.169	2	52.35	1	30.9469	2	0
233	1	57	1	21.4844	1	1	1	0	0	8.6	2	5.86092	1	0		5.8	2	18.56	2	2.32	1	6.32	1	2.82	2	143	2	202	1	113.717	1	2.0708	1	532.195	1	52.3	2	19.7991	2	0
234	1	61	2	23.8754	1	1	1	0	1	3.8	1	1.7576	2	0		3.4	1	15.54	2	3.64	1	5.24	1	1.3	1	143	2	249	2	139.583	2	1.46354	2	392.229	2	52.3	2	29.1758	1	0
235	1	59	1	22.254	1	0	0	0	0	4.2	1	14.4123	2	1	0	1.6	1	11.94	1	2.33	1	3.65	1	1	1	134	1	134	1	104.324	2	1.81622	2	350.53	1	52.25	1	23.6756	1	1
236	0	73	2	21.6441	1	0	0	0	0	3	1	8.63512	1	1	0	1.3	1	17.52	2	2.18	1	4.72	1	1.91	2	128	1	254	2	160.403	2	3.58389	1	856.55	1	52.25	2	12.5004	2	1
237	1	52	1	25.6173	2	1	1	0	0	5	2	6.7392	2	1	0	7.8	2	17.06	2	5.71	2	8.52	2	2.02	2	148	2	245	1	166.887	1	1.65563	2	417.219	2	52.25	2	26.9988	1	1
238	1	60	1	30.4867	2	1	1	0	0	6.2	2	3.97488	2	0		7	2	53.6	2	3.13	1	5.02	1	1.25	1	128	1	218	1	205.983	2	3.49573	2	842.47	2	52.25	1	13.2733	1	0
239	0	35	1	24.0346	2	0	0	0	0	5	2	2.98792	1	1	0	15.5	2	0.94	1	5.53	2	7.52	2	1.3	1	116	1	301	1	174.803	2	3.16535	2	702.709	2	52.25	1	14.5007	1	0
240	1	67	2	22.9854	1	0	1	1	1	3.6	1	1.7576	1	0		27.8	2	16.1	2	9.76	2	12.47	2	1.95	2	140	2	245	2	296.774	1	6.6129	2	1825.16	2	52.25	2	7.19805	1	0
241	1	64	2	22.9854	1	1	1	0	1	5.4	2	14.976	2	1	0	2.8	1	8.93	1	4.33	1	6.16	1	1.37	1	145	2	199	2	136.634	2	1.55446	2	429.03	2	52.2	2	27.0834	1	0
242	1	79	2	29.4107	2	0	0	1	1	5	2	3.77104	1	0		67	2	83.35	2	3.49	1	5.21	1	1.21	1	169	2	189	2	136.634	2	1.55446	2	429.03	2	52.2	2	27.0834	1	0
243	1	67	2	19.052	1	0	0	0	0	4	1	5.85	1	0		5.4	2	11.01	1	3.31	1	5.35	1	1.52	1	152	2	220	1	224.06	2	2.40602	2	716.992	2	52.15	1	18.9109	1	0
244	1	74	2	23.7871	1	1	1	0	0	5.5	2	4.0768	1	1	0	5.1	2	5.73	1	3.14	1	5.02	1	1.46	1	132	1	215	1	249.558	2	2.46903	2	696.265	2	52.15	1	18.8333	1	0
245	1	66	2	20.0692	1	1	0	0	0	7.7	2	1.8876	1	1	0	2.8	1	11.69	1	3.99	1	5.78	1	1.23	1	140	2	170	2	96.9957	2	1.63948	2	370.524	2	52.15	2	24.7029	1	0
246	1	72	2	24.677	2	0	0	0	0	4.7	1	4.56768	1	1	0	6.1	2	7.18	1	3.28	1	6.12	1	2.09	2	126	1	274	1	117.553	1	1.38298	2	305.638	2	52.1	2	30.8754	2	1
247	1	53	1	30.224	2	1	0	0	0	4	1	3.87296	2	0		9.5	2	37.49	2	4	1	6.63	1	2.1	2	135	1	235	1	165.385	1	2.91346	2	501.115	2	52.1	2	16.0977	2	0
248	1	39	1	24.2215	2	0	0	0	0	5	2	3.5152	1	1	0	4.5	2	17.55	2	3.9	1	6.62	1	1.92	2	156	2	303	1	258.503	2	2.27211	2	863.401	2	52.05	2	19.6734	2	1
249	1	45	1	21.1073	1	0	0	0	0	7.5	2	12.3323	2	1	0	1.7	1	6.63	1	3.23	1	6.33	1	1.8	2	140	2	259	1	170.142	2	2.06161	2	740.118	2	52.05	2	20.1299	2	0
250	1	76	2	26.2346	2	1	0	0	1	6.3	2	7.13336	1	0		2.2	1	9.02	1	4.46	1	6.19	1	1.05	1	116	1	320	1	82.8685	2	1.59761	2	332.303	2	52.05	1	24.7244	1	0
251	0	70	2	22.4323	1	0	0	0	0	2	1	8.05376	1	0		5.4	2	0.89	1	4.5	1	8.85	2	3.79	2	138	2	244	2	130	1	1.53684	1	379.6	1	52	2	27.6541	2	1
252	1	72	2	33.8741	2	0	0	0	0	1.9	1	15.5938	2	1	0	24	2	5.24	1	4.04	1	6.59	1	1.05	1	109	1	299	2	153.604	2	1.78829	2	609.806	2	52	2	22.871	1	0
253	0	70	2	24.6548	2	0	0	0	0	1.9	1	2.5168	1	1	0	/		/		4.71	1	7.42	2	2.15	2	146	2	322	2	120.779	2	1.78571	2	332.143	2	52	2	24.808	2	0
254	0	62	2	31.1703	2	0	0	0	0	6.5	2	1.573	1	1	0	3.8	1	0.88	1	1.51	1	3.2	1	1.37	1	136	1	132	2	111.65	1	1.17476	1	270.194	1	51.9	2	35.4116	2	0
255	1	69	2	21.8182	1	0	0	0	0	3	1	3.33476	1	1	0	4	2	24.15	2	3.78	1	6.55	1	2.1	2	145	2	224	2	101.429	1	1.82381	2	388.471	1	51.9	2	22.6997	2	1
256	1	63	2	20.0796	1	0	1	0	0	3.9	1	27.7477	1	0		3.7	1	22.41	2	3.2	1	5.08	1	1.33	1	119	1	298	2	121.893	2	3.14201	2	647.254	2	51.85	2	13.8128	2	0
257	1	66	2	24.2188	2	1	1	0	0	5	2	4.0768	1	1	0	12.1	2	0.76	1	3	1	4.92	1	1.52	1	139	2	154	2	117.476	1	1.29126	2	312.485	1	51.8	2	32.1391	2	1
258	1	58	1	26.7578	2	1	1	0	0	10	2	16.3592	1	0		0	1	0.66	1	/	1	/	1	/	2	/	2	/	1	203.378	2	2.06757	2	622.338	2	51.8	2	21.4745	2	0
259	1	58	1	24.9135	2	1	0	0	1	5.5	2	10.5196	1	1	0	1.4	1	0.69	1	2.53	1	3.8	1	0.84	1	137	1	203	2	86.0825	2	1.86598	2	311.619	2	51.8	2	22.5619	1	0
260	1	71	2	19.5682	1	1	0	0	0	3.8	1	6.7392	1	1	0	8.5	2	10.44	1	7.64	2	10.36	2	2.1	2	150	2	274	2	203.378	1	2.06757	2	622.338	2	51.8	2	21.4745	1	0
261	1	44	1	23.218	1	0	0	0	0	7	2	3.26144	2	1	0	24.7	2	37.31	2	3.07	1	5.79	1	2.11	2	133	1	255	1	161.765	1	1.47059	2	404.412	1	51.8	1	29.444	2	0
262	1	56	1	23.3864	1	1	0	0	0	5.8	2	2.77056	2	0		5.2	2	0.79	1	4.11	1	7.22	2	2.58	2	129	1	380	1	94.086	2	2.06452	2	361.29	2	51.8	2	20.5859	2	0
263	1	60	1	29.34	2	1	0	0	0	6.3	2	6.65028	1	0		2.6	1	8.64	1	5.26	2	8.42	2	2.51	2	154	2	251	2	101.863	1	1.59627	2	261.789	2	51.75	2	27.3763	2	0
264	1	57	1	20.3223	1	1	1	0	0	8.2	2	4.329	2	1	0	8.6	2	17.07	2	5.65	2	9.03	2	2.42	2	142	2	454	1	161.963	2	1.59509	2	421.104	2	51.75	2	27.3338	1	0
265	1	55	1	23.6614	1	0	1	0	0	6.3	2	3.4606	1	1	0	3.1	1	1.36	1	1.77	1	3.63	1	1.38	1	131	1	110	2	159.912	1	2.77533	1	1007.44	1	51.75	2	14.5568	2	0
266	1	48	1	26.5731	2	1	1	0	0	5	2	1.2636	2	0		16.63	2	9.71	1	6.59	2	9.68	2	2.25	2	162	2	322	2	158.48	2	2.11696	2	573.696	2	51.75	2	20.4066	1	0
267	1	66	2	21.1927	1	1	1	0	0	6	2	8.25968	1	1	0	9.4	2	6.38	1	4.44	1	7.76	2	2.67	2	120	1	335	1	143.75	1	4.08333	2	845.25	2	51.7	2	10.898	2	0
268	1	69	2	21.6713	1	0	0	0	0	6.8	2	5.0544	2	0		1.4	1	13.6	1	4.98	1	8.2	2	2.55	2	153	2	152	1	123.377	1	1.65584	2	314.61	1	51.7	2	26.5725	2	0
269	1	64	2	18.9164	1	1	1	0	0	6.3	2	2.925	2	0		2.4	1	14.25	2	3.05	1	6.27	1	2.51	2	148	2	244	1	100.49	1	1.32353	1	271.324	1	51.7	2	31.3556	2	0
270	0	54	1	18.8189	1	0	1	0	0	2.7	1	5.3248	1	0		62.5	2	1.33	1	4.07	1	6.24	1	1.75	2	109	1	219	2	172.441	1	4.15748	2	910.488	2	51.65	2	10.896	2	0
271	0	62	2	24.6548	2	1	1	0	1	5.1	2	5.148	1	1	0	13.9	2	5.86	1	4.92	1	8.79	2	3.16	2	132	1	435	2	154.396	2	1.75275	2	492.522	2	51.6	2	24.2476	2	0
272	0	73	2	24.6094	2	0	1	0	0	3	1	4.28064	1	1	0	2.2	1	27.16	2	2.57	1	4.42	1	1.61	2	131	1	164	2	280.986	1	3.19014	2	1272.87	1	51.6	2	13.9492	2	0
273	1	57	1	17.0159	1	1	1	0	0	5.5	2	3.744	1	0		9.3	2	44.88	2	3.84	1	6.58	1	2.16	2	143	2	191	1	130.247	1	2.32716	2	491.031	1	51.6	2	18.6923	2	0
274	0	54	1	17.8889	1	0	1	0	0	9.6	2	2.07636	1	0		17	2	11.59	1	2.69	1	4.05	1	1.14	1	139	2	246	2	141.071	2	2.13095	2	505.036	2	51.6	2	20.2726	2	0
275	1	42	1	25	2	0	0	0	0	3.7	1	4.68	1	0		1.6	1	16.68	2	3.34	1	5.28	1	1.47	1	146	2	380	2	144.041	2	1.83938	2	511.347	2	51.55	2	22.7794	2	1
276	1	65	2	20.1951	1	1	0	0	0	3.3	1	2.9952	2	0		2.6	1	0.63	1	4.36	1	8.32	2	3.28	2	135	1	242	2	124.638	1	2.64734	1	683.014	1	51.55	2	15.5628	2	0
277	1	49	1	23.533	1	1	0	0	0	4.4	1	5.265	2	1	0	7.4	2	31.2	2	4.34	1	7.02	2	1.92	2	155	2	277	2	88.4259	2	1.77778	2	339.556	2	51.5	2	22.8938	2	1
278	1	53	1	25.3515	2	1	1	0	0	7.3	2	4.38048	2	0		4.7	2	49.75	2	4.48	1	6.1	1	1.08	1	134	1	284	1	175.221	2	2.53097	2	1002.27	2	51.5	1	15.8832	1	0
279	1	58	1	23.5547	1	0	0	0	0	4.5	1	8.19	1	1	0	2	1	9.09	1	4.75	1	7.9	2	2.51	2	142	2	265	2	110.638	1	1.93617	2	302.043	2	51.45	2	22.9319	2	0
280	1	62	2	26.8923	2	1	0	0	1	4	1	0.936	1	0		6.3	2	24.46	2	4.53	1	6.91	2	1.91	2	157	2	269	2	154.359	2	1.38974	2	418.313	2	51.45	2	30.0055	2	0
281	1	48	1	26.0547	2	0	0	0	0	4.5	1	24.6064	2	1	0	1.2	1	6.57	1	7.46	2	10.08	2	1.57	2	140	2	330	2	187.603	2	2.33471	2	1059.96	2	51.4	2	16.8329	1	1
282	1	58	1	22.8624	1	1	0	0	0	4.1	1	8.32	2	0		2.1	1	6.66	1	2.14	1	3.46	1	0.89	1	84	1	461	2	110.526	2	1.11053	2	233.211	2	51.4	1	37.7299	1	0
283	1	71	2	23.9361	1	0	0	0	1	6	2	6.19476	1	1	0	1.7	1	7.26	1	2.97	1	4.75	1	1.29	1	131	1	186	2	138.378	2	2.22162	2	568.735	2	51.35	2	18.9501	2	1
284	1	64	2	27.2392	2	1	1	1	1	5.6	2	26.6765	2	0		5	2	25.75	2	5.83	2	10.25	2	3.51	2	124	1	270	1	148.235	1	2.20784	2	834.565	2	51.35	2	17.4831	2	0
285	0	51	1	28.5156	2	1	0	0	0	4.6	1	1.56	2	0		43.1	2	0.63	1	3.93	1	5.9	1	1.5	1	139	2	270	2	153.374	2	2.5092	2	627.301	2	51.35	2	17.2166	1	0
286	1	74	2	22.4059	1	0	0	0	0	5.3	2	56.9681	1	0		1.4	1	6.6	1	4.46	1	6.02	1	1.1	1	122	1	313	1	127.404	2	3.07692	2	815.385	2	51.3	1	13.2925	1	0
287	1	55	1	21.4692	1	1	1	0	0	3.6	1	6.656	1	1	0	14.3	2	0.74	1	2.5	1	4.45	1	1.51	1	156	2	252	2	211.364	2	2.68182	2	748.227	2	51.3	2	16.6678	2	0
288	0	60	1	21.3593	1	0	0	0	0	8.2	2	3.0056	2	1	0	4.6	2	12.09	1	3.62	1	5.94	1	1.94	2	133	1	167	2	104.878	1	1.93902	2	333.512	1	51.3	2	22.2277	2	0
289	0	59	1	26.2227	2	0	0	1	0	4.3	1	6.92224	2	0		2.5	1	10.81	1	4.67	1	7.25	2	2.13	2	146	2	449	2	71.6312	2	0.822695	2	166.184	2	51.2	2	45.0957	2	0
290	0	48	1	28.4799	2	0	0	0	0	5.9	2	4.0768	1	1	0	7.03	2	7.22	1	5.03	1	8.06	2	2.33	2	121	1	280	1	71.6312	1	0.822695	2	166.184	2	51.2	1	45.0957	1	0
291	1	39	1	32.3766	2	1	1	0	0	4	1	0.88452	1	1	0	1.6	1	8.17	1	2.65	1	4.25	1	1.31	1	169	2	252	2	129.73	2	1.91892	2	552.649	2	51.2	2	20.8972	2	0
292	0	53	1	21.9289	1	0	1	0	0	5	2	5.22288	2	0		23.2	2	17.63	2	3.13	1	5.64	1	1.7	2	126	1	243	1	110.442	2	1.33735	2	367.771	2	51.15	2	28.9378	2	0
293	0	58	1	23.5865	1	0	0	0	1	8.1	2	6.25664	1	1	0	34.1	2	77.58	2	3.52	1	6.14	1	2.15	2	125	1	235	2	196.078	1	4.34641	2	1303.92	1	51.15	2	10.0083	2	0
294	0	69	2	24.3232	2	0	0	0	0	8	2	2.6208	1	1	0	2.2	1	10.94	1	8.27	2	12.64	2	3.66	2	136	1	336	1	125.556	1	1.62778	2	367.878	2	51.1	2	25.8635	1	0
295	1	53	1	25.2826	2	0	1	0	0	1	1	13.4534	1	1	0	6.3	2	23.8	2	5.29	2	4.91	1	1.37	1	147	2	200	2	145.81	2	2.46927	2	644.48	2	51.05	2	17.0495	1	0
296	0	62	2	23.6889	1	0	0	0	1	4.2	1	6.46204	1	0		108.3	2	359.8	2	3.59	1	6.37	1	2.17	2	126	1	242	2	76.5517	1	1.71724	2	190.614	1	51.05	2	25.506	2	0
297	1	64	2	24.841	2	1	1	0	0	3.5	1	10.9512	1	0		4	2	16.75	2	4.4	1	6.52	1	1.55	2	136	1	312	2	129.714	2	3.12	2	708.24	2	50.95	2	13.5256	1	0
298	0	68	2	23.3377	1	0	0	0	0	4	1	6.656	1	1	0	2.7	1	9.15	1	3.05	1	6.45	1	2.87	2	127	1	289	1	187.218	1	2.3609	1	587.865	1	50.95	2	18.764	2	0
299	1	46	1	24.1588	2	0	0	0	0	6.4	2	3.42732	1	1	0	1.8	1	3.81	1	3.42	1	5.35	1	1.35	1	156	2	255	2	150.292	2	3.21053	2	825.105	2	50.95	2	13.2066	1	0
300	1	34	1	20.8086	1	0	0	0	0	8.5	2	9.386	2	1	0	1.7	1	6.09	1	4.6	1	6.56	1	1.71	2	119	1	322	1	193.59	2	3.22436	2	973.756	2	50.9	2	13.367	1	1
301	0	56	1	19.8667	1	0	0	0	0	2	1	2.10912	1	0		2.8	1	5.56	1	3.47	1	6.3	1	2.29	2	132	1	317	2	200.746	2	1.18657	2	319.187	2	50.9	2	37.2503	2	0
302	0	35	1	20.8117	1	0	0	0	0	5.6	2	2.37276	1	1	0	2.1	1	28.57	2	3.99	1	5.9	1	1.39	1	129	1	124	1	250.34	1	1.9932	2	733.497	1	50.85	1	21.8242	1	0
303	1	59	1	22.2756	1	0	0	0	0	9.5	2	4.563	1	1	0	3.2	1	5.31	1	3.66	1	5.49	1	1.26	1	124	1	302	1	131.1	2	1.56938	2	430.01	2	50.85	1	25.7427	1	0
304	0	77	2	20.3244	1	0	0	0	0	3.6	1	5.733	2	1	0	6.67	2	4.74	1	3.42	1	6	1	2.03	2	86	1	407	1	215.789	2	2.35965	2	580.474	2	50.8	2	19.113	2	1
305	1	68	2	21.1553	1	1	1	0	0	11	2	4.329	2	0		22	2	21.52	2	8.47	2	9.78	2	0.71	1	97	1	313	1	146.903	2	2.85398	2	947.522	2	50.8	1	13.8403	1	0
306	0	50	1	20.9573	1	0	0	0	0	7.5	2	3.15952	2	0		1.5	1	8.04	1	2.13	1	3.51	1	0.92	1	124	1	164	2	93.75	2	2.09659	2	345.938	1	50.8	2	20.0325	2	0
307	1	32	1	25.6055	2	1	0	0	0	7.3	2	2.6364	2	1	0	4.7	2	226.1	2	9.62	2	12.61	2	1.84	2	136	1	407	1	132.121	2	1.86667	2	406.933	2	50.75	1	22.7679	1	0
308	1	41	1	25.4925	2	0	0	0	0	6	2	5.096	1	1	0	1.4	1	5.97	1	3.72	1	6.17	1	1.92	2	150	2	289	2	169.697	2	3.13636	2	702.545	2	50.7	2	14.0609	2	1
309	1	63	2	25.2222	2	0	0	0	0	7.5	2	4.914	1	1	0	5.5	2	6.32	1	5.18	1	8.43	2	2.8	2	133	1	345	2	203.623	1	2.53623	2	712.681	2	50.7	2	17.2697	2	1
310	1	55	1	27.1809	2	1	1	0	0	5	2	56.16	1	1	1	5.5	2	5.41	1	4.34	1	6.78	2	2.02	2	146	2	224	2	111.905	1	1.90476	2	447.619	2	50.7	2	21.105	2	0
311	0	62	2	20.7667	1	0	0	0	0	10.6	2	6.75792	1	1	0	2.3	1	6.04	1	2.76	1	4.85	1	1.56	1	133	1	257	1	158.378	2	2.75135	2	806.146	2	50.65	1	15.0472	2	0
312	0	57	1	24.411	2	0	0	0	1	8.4	2	14.976	1	1	0	2.6	1	6.35	1	3.95	1	6.97	2	2.63	2	141	2	280	2	191.538	1	2.8	2	697.2	2	50.6	2	15.75	2	0
313	0	42	1	18.6709	1	0	0	0	0	8.4	2	1.8876	2	0		8	2	6.97	1	2.55	1	4.85	1	1.85	2	115	1	286	1	281.538	2	2.64615	1	968.492	1	50.6	2	16.6657	2	0
314	1	38	1	31.3055	2	0	1	1	0	6.6	2	6.0112	1	1	1	5.9	2	38.99	2	2.12	1	4.1	1	1.42	1	101	1	220	2	220.915	2	3.11111	2	1051.56	1	50.55	2	13.7893	2	1
315	1	33	1	25.2469	2	1	1	0	0	4	1	3.393	1	1	0	0.5	1	7.96	1	3.68	1	5.78	1	1.67	2	149	2	243	2	246.207	2	1.88966	2	674.607	2	50.55	2	22.9142	2	1
316	1	67	2	19.9432	1	0	0	0	0	3.3	1	16.5048	1	1	0	36.2	2	<0.6		/	1	/	2	/	2	/	1	/	2	210.191	1	4.75159	2	1568.03	2	50.55	2	8.98646	2	0
317	1	72	2	17.1447	1	0	0	0	0	6.8	2	6.19476	1	1	0	2.7	1	9.95	1	4.17	1	6.21	1	1.61	2	131	1	218	2	225.157	2	2.00629	2	718.252	2	50.55	2	21.2332	1	0
318	0	46	1	22.4766	1	0	0	0	1	5	2	7.514	2	1	0	13.32	2	9.17	1	5.03	1	7.42	2	1.52	1	136	1	231	1	134.211	2	2.04605	2	417.395	2	50.5	1	20.9672	1	1
319	1	59	1	21.2245	1	1	1	0	0	6.8	2	6.78912	1	1	0	2.9	1	8.74	1	4.01	1	6.31	1	1.86	2	138	2	279	2	97.8142	2	1.33333	2	238.667	2	50.45	2	30.975	2	0
320	1	50	1	26.8136	2	0	0	0	0	9.1	2	3.5152	2	1	0	24.1	2	<0.6		4.49	1	6.52	1	1.41	1	81	1	282	2	135.461	2	0.907801	2	173.39	2	50.45	2	47.8078	1	0
321	1	66	2	20.6434	1	1	1	0	1	1.5	1	2.8314	2	0		/		/		6.42	2	8.66	2	1.62	2	148	2	260	2	89.1892	2	1.75135	2	288.973	2	50.45	2	23.5247	1	0
322	0	65	2	25.1405	2	0	0	0	0	1.7	1	7.514	1	1	0	2.6	1	19.95	2	2.83	1	5.1	1	1.95	2	127	1	238	2	137.008	1	3.30709	2	575.433	1	50.35	2	13.3048	2	1
323	1	58	1	22.6049	1	0	0	0	0	6.1	2	4.5084	2	1	0	1.33	1	4.46	1	3.25	1	7.25	2	2.35	2	133	1	328	1	196.241	2	2.22556	1	580.872	2	50.35	1	19.6355	2	0
324	1	49	1	23.03	1	1	0	0	0	3.6	1	3.42732	1	0		5.3	2	3.02	1	4.94	1	6.74	2	1.29	1	84	1	222	1	229.915	2	3.82906	2	1030.02	2	50.35	1	11.6217	1	0
325	0	69	2	22.5981	1	0	0	0	0	5	2	2.69568	2	0		2.8	1	11.8	1	3.54	1	6.73	2	2.71	2	137	1	236	2	190.385	1	2.24359	1	666.346	1	50.3	2	18.9429	2	0
326	0	53	1	19.1111	1	0	0	0	0	6	2	5.44856	2	0		43.9	2	28.91	2	2.13	1	3.92	1	1.33	1	97	1	262	1	106.335	2	1.02715	2	241.38	2	50.25	1	38.1639	2	0
327	1	61	2	20.8264	1	1	1	0	0	3.6	1	1.6848	2	1	0	15.4	2	3.57	1	5.67	2	9.13	2	2.66	2	156	2	218	2	109.778	1	1.56444	2	386.418	2	50.25	2	24.929	2	0
328	0	60	1	28.8415	2	0	0	0	0	4	1	7.88424	1	1	0	2.4	1	2.33	1	5.85	2	8.27	2	1.84	2	135	1	337	2	121.287	2	2.82673	2	692.55	2	50.2	2	14.186	1	0
329	0	53	1	23.2507	1	0	0	0	0	7.1	2	3.5152	1	1	0	69.5	2	16.03	2	5.72	2	7.76	2	1.71	2	123	1	343	2	142.169	2	3.03012	2	715.108	2	50.2	2	13.8278	1	0
330	1	57	1	25.2709	2	1	0	0	0	12	2	2.5168	2	0		16.6	2	12.22	1	2.76	1	6.73	2	3.49	2	162	2	266	2	166.292	1	1.64607	1	487.236	1	50.2	2	25.0901	2	0
331	1	26	1	23.9347	1	0	0	0	0	5.1	2	5.41008	1	0		92.9	2	146.8	2	4.6	1	7.8	2	2.31	2	142	2	422	2	144.186	2	2.30233	2	428.233	2	50.15	2	18.9808	2	0
332	1	71	2	30.4944	2	0	0	0	0	3.9	1	0.67392	2	0		2.9	1	25.34	2	4.42	1	6.48	1	1.42	1	152	2	210	2	132.749	2	2.11111	2	479.222	2	50.15	2	19.7053	1	0
333	1	54	1	21.6441	1	0	0	0	0	3	1	3.77104	1	0		4	2	13.81	2	4.46	1	7.29	2	2.16	2	142	2	194	2	224.06	1	3.11278	2	927.609	1	50.15	2	13.9746	2	0
334	0	63	2	21.3672	1	0	0	0	0	10.6	2	5.265	1	1	0	9.9	2	1.46	1	2.6	1	4.79	1	1.88	2	117	1	221	2	157.812	1	2.03125	1	615.469	1	50.1	2	19.9385	2	1
335	1	77	2	21.6713	1	0	0	0	1	8.7	2	22.5264	1	1	0	15.09	2	13.59	1	3.09	1	6.47	1	2.65	2	147	2	200	2	143.889	1	1.79444	1	464.761	1	50.1	2	22.904	2	0
336	1	76	2	19.5128	1	1	1	0	0	4	1	13.312	2	1	0	25	2	19.8	2	3.01	1	4.91	1	1.37	1	127	1	218	1	163.433	2	1.73134	2	379.164	2	50.1	1	25.0672	1	0
337	1	43	1	30.7648	2	0	1	0	0	7.1	2	5.44388	1	1	0	1.2	1	4.76	1	3.13	1	4.93	1	1.31	1	135	1	228	2	149.367	2	1.59494	2	376.405	2	50.1	2	26.4587	1	0
338	1	51	1	29.5481	2	0	1	0	0	5	2	4.446	2	0		1.1	1	7.26	1	6.4	2	9.04	2	2.08	2	138	2	265	1	143.889	1	1.79444	2	464.761	2	50.1	2	22.904	1	0
339	1	58	1	22.7344	1	0	0	0	0	1.5	1	20.554	2	1	0	24.3	2	18.48	2	2.72	1	5.39	1	2.23	2	140	2	178	2	102.817	1	2.26761	1	496.606	1	50.05	2	17.3752	2	1
340	0	67	2	25.7117	2	0	0	0	0	3.2	1	6.52288	1	1	0	3.8	1	14.74	2	5.09	1	7.53	2	1.85	2	149	2	293	1	278.512	2	2.04959	2	690.711	2	50.05	2	21.4677	1	0
341	1	52	1	21.0077	1	1	1	0	0	5.6	2	5.10952	1	1	0	/		/		/	1	/	2	/	2	/	2	/	2	203.361	1	3	2	726	1	50.05	2	14.7	2	0
342	0	67	2	29.8185	2	0	0	0	0	1.8	1	9.31216	1	0		1.8	1	12.57	1	3.14	1	4.98	1	1.33	1	146	2	249	2	177.907	2	3.01163	2	460.779	2	50	2	15.1745	2	0
343	0	59	1	28.1337	2	0	0	0	1	6.5	2	6.75792	1	1	0	0.9	1	10.05	1	3.11	1	5.8	1	2.2	2	124	1	254	2	235.417	1	2.39583	1	1082.92	1	50	2	16.8626	2	0
344	1	55	1	24.0569	2	1	1	0	1	10.6	2	4.12672	2	1	0	10	2	15.7	2	2.46	1	4.34	1	1.4	1	85	1	260	2	148.438	2	2.83984	2	1079.14	2	50	2	13.0993	2	0
345	1	43	1	20.508	1	1	0	1	0	2.8	1	10.0901	2	1	0	5.4	2	27.56	2	3.54	1	5.74	1	1.72	1	154	2	203	1	173.184	2	2.74302	2	850.335	2	49.95	1	14.947	1	1
346	1	65	2	27.5482	2	0	0	0	0	8	2	10.9704	1	0		3.9	2	12.62	1	4.02	1	5.64	1	1.27	1	152	2	222	2	385.586	2	2.89189	2	1237.73	2	49.95	2	15.3533	1	0
347	1	66	2	20.6612	1	1	1	0	0	4.9	1	22.3657	1	1	0	5	2	18.07	2	4.42	1	7.7	2	2.39	2	144	2	259	2	197.093	1	3.63372	2	1231.83	2	49.9	2	11.3658	2	0
348	1	55	1	22.0932	1	1	0	0	0	3.3	1	12.584	2	1	0	8.6	2	17.43	2	4.9	1	7.52	2	1.73	2	153	2	248	2	147.887	2	3.11268	2	653.662	2	49.9	2	13.7502	1	0
349	0	56	1	13.0874	1	0	0	0	1	4	1	7.514	1	1	0	2	1	<0.6		2.52	1	4.63	1	1.63	2	124	1	245	2	179.605	2	1.94079	2	529.836	1	49.8	2	21.7437	2	0
350	1	74	2	24.3824	2	0	0	0	0	8.5	2	7.5088	1	1	0	13.1	2	159.7	2	4.56	1	7.84	2	2.6	2	138	2	259	2	186.719	1	2.47656	2	591.898	2	49.8	2	17.5243	2	0
351	0	44	1	19.7055	1	0	1	0	0	3	1	6.7626	2	1	0	1.5	1	<0.6		4.16	1	6.17	1	1.64	2	133	1	277	2	183.108	2	3.38514	2	917.372	2	49.8	2	12.5253	1	0
352	1	64	2	17.6309	1	1	1	0	0	3	1	6.5702	1	1	0	5.2	2	9.71	1	2.73	1	4.09	1	0.95	1	137	1	210	2	141.753	2	2.31959	2	637.887	2	49.8	1	17.2876	1	0
353	1	65	2	21.3039	1	0	0	0	0	12	2	5.3248	2	1	1	3.3	1	9.5	1	3.29	1	5.21	1	1.3	1	121	1	282	1	193.689	2	1.24272	2	495.845	2	49.8	1	31.7852	1	0
354	1	67	2	24.6181	2	0	0	0	0	7.2	2	5.031	1	1	0	4.9	2	78.43	2	2	1	3.72	1	1.18	1	121	1	135	2	137.234	1	1.59043	2	410.33	1	49.8	1	25.402	2	0
355	1	65	2	16.8242	1	0	1	0	0	9.1	2	14.56	2	1	0	120.9	2	118.5	2	3.07	1	5.4	1	1.78	2	108	1	459	1	139.344	2	2.56284	2	653.525	2	49.75	1	15.8418	2	0
356	1	78	2	21.7181	1	1	1	1	1	3.1	1	11.3256	2	1	0	/		/		5.46	2	8.02	2	1.75	2	139	2	227	2	155.411	1	1.99567	2	716.446	2	49.75	2	19.1414	1	0
357	1	57	1	24.5089	2	1	1	0	0	5.1	2	93.6	2	0		10.4	2	21.07	2	6.94	2	9.44	2	2.12	2	128	1	342	2	179.221	2	2.49351	2	688.208	2	49.7	2	16.8438	1	0
358	1	46	1	17.6471	1	0	1	0	0	3.3	1	5.85	2	1	0	113.1	2	297.1	2	4.25	1	5.91	1	1.28	1	147	2	192	2	174.046	2	2.38931	2	544.763	2	49.65	2	18.0387	1	0
359	1	64	2	24.9108	2	1	1	0	1	4.6	1	45.3024	2	0		16.3	2	7.65	1	2.79	1	5.21	1	1.81	2	151	2	230	2	197.838	1	2.20541	2	807.178	1	49.65	2	18.3186	2	0
360	1	54	1	20.2449	1	0	1	0	0	6.6	2	4.0768	2	1	0	100	2	139	2	7.64	2	11.15	2	2.73	2	151	2	263	2	162.585	1	2.48299	2	593.435	2	49.65	2	17.0359	1	0
361	1	43	1	22.7078	1	1	1	0	1	3.4	1	15.5938	2	1	0	2.5	1	8.4	1	6.89	2	9.27	2	1.75	2	139	2	322	2	185.714	2	1.75714	2	456.857	2	49.6	2	24.2439	1	1
362	0	65	2	28.8866	2	0	0	0	0	6	2	8.92944	1	1	0	7.4	2	22.87	2	3.34	1	7.08	2	2.66	2	124	1	262	2	178.261	1	2.31522	1	379.696	1	49.6	2	19.4366	2	0
363	1	70	2	25.8264	2	0	0	0	1	3	1	8.25968	2	1	0	3.7	1	16.13	2	4.83	1	7.68	2	2.13	2	127	1	219	1	142.941	1	1.84118	2	447.406	2	49.6	2	22.3227	1	0
364	1	47	1	30.9595	2	0	0	0	0	5	2	3.51	1	0		17.3	2	4.11	1	3.26	1	5.85	1	2.22	2	139	2	202	2	111.613	1	2.10323	2	363.858	1	49.55	2	19.8742	2	0
365	0	19	1	17.7462	1	0	0	0	0	8.3	2	2.106	1	1	0	2.9	1	7.18	1	5.1	1	7.87	2	1.49	1	108	1	455	1	153.299	2	1.40609	2	424.64	2	49.45	1	28.1632	1	0
366	1	61	2	24.8075	2	0	0	0	0	2.2	1	8.528	1	1	0	20.7	2	42.93	2	4.65	1	7.43	2	2.21	2	145	2	250	2	142.105	1	1.93421	2	417.789	2	49.4	2	21.6109	2	0
367	1	72	2	22.1367	1	0	0	0	0	7.2	2	6.1516	1	0		1.6	1	8.47	1	3.71	1	5.32	1	1.21	1	144	2	171	2	148.485	2	1.05303	2	206.394	2	49.4	1	40.6446	1	0
368	1	71	2	25.4028	2	0	0	0	0	6.6	2	5.71064	1	1	0	99.8	2	1	1	5.49	2	7.32	2	1.48	1	130	1	315	2	246.939	2	2.84694	2	688.959	2	49.4	2	15.6308	1	0
369	1	55	1	25.6896	2	1	1	0	0	3.3	1	4.68	1	0		3.2	1	19.23	2	4.14	1	7.87	2	3.03	2	151	2	288	2	254.651	1	4.76744	1	1044.07	1	49.4	2	9.46	2	0
370	1	63	2	28.3447	2	0	0	0	0	3.5	1	4.39296	1	1	0	3.5	1	25.42	2	5.48	2	9.11	2	2.07	2	150	2	258	1	101.316	1	1.97368	2	303.947	2	49.4	2	21.1787	1	0
371	0	38	1	20.9275	1	0	1	0	0	4.7	1	2.197	1	1	0	3	1	51.17	2	3.39	1	5.9	1	2.14	2	82	1	582	2	260	2	2.14545	2	613.6	2	49.4	2	20.4619	2	0
372	1	68	2	23.6614	1	0	0	0	0	4.3	1	8.424	1	0		4.5	2	16.93	2	2.44	1	4.43	1	1.83	2	123	1	179	1	129.921	1	2.11024	1	348.189	1	49.35	2	20.3769	2	0
373	0	61	2	25.0361	2	0	0	0	0	3.7	1	3.0576	1	1	0	20.1	2	1.39	1	5.71	2	9.2	2	3.08	2	142	2	293	2	96.3504	1	1.10219	2	145.489	2	49.35	2	38.5596	2	0
374	0	58	1	24.2188	2	0	0	0	0	7.6	2	12.3786	1	0		1.4	1	4.62	1	4.56	1	6.98	2	1.98	2	139	2	254	2	200.493	1	1.68473	2	685.685	2	49.25	2	23.2085	2	0
375	1	57	1	24.9135	2	0	0	0	0	3.1	1	8.4474	1	0		5.7	2	6.66	1	2.98	1	4.95	1	1.58	2	69	1	435	1	145.255	2	3.16058	2	628.956	2	49.25	1	13.4152	2	0
376	0	58	1	26.0584	2	0	1	0	0	2.3	1	11.2632	1	1	0	3.8	1	25.41	2	2.47	1	3.98	1	1.22	1	131	1	271	2	209.028	2	3.07639	2	925.993	2	49.2	2	13.6524	2	0
377	1	50	1	22.4913	1	0	0	0	0	4.5	1	8.25552	1	0		3.3	1	14.46	2	4.18	1	6.26	1	1.41	1	143	2	193	1	171.429	2	3.74026	2	987.429	2	49.2	1	11.0955	1	0
378	1	58	1	23.9512	1	1	1	0	0	5.1	2	39.3588	1	1	0	3.7	1	17.81	2	4.29	1	7.62	2	2.47	2	138	2	274	2	188.304	1	2.69006	2	866.199	2	49.15	2	15.0926	2	1
379	1	58	1	23.4375	1	0	0	0	0	4.6	1	8.736	1	0		2.1	1	11.03	1	3.02	1	4.95	1	1.45	1	131	1	215	1	111.823	2	2.82266	2	640.744	2	49.15	1	13.8168	2	1
380	1	66	2	16.955	1	1	1	0	0	3.5	1	3.744	2	0		37.5	2	12.78	1	3.73	1	5.54	1	1.26	1	77	1	594	1	241.667	2	3.0119	2	611.417	2	49.1	1	14.9075	1	1
381	1	57	1	25.3811	2	0	0	1	1	5.2	2	6.656	1	0		11.3	2	14.97	2	3.19	1	5.49	1	1.59	2	100	1	358	2	262.987	2	3.82468	2	1548.99	2	49.1	2	10.8244	2	0
382	1	73	2	27.852	2	1	1	0	0	3	1	5.382	1	1	0	4.8	2	0.87	1	4.64	1	7.22	2	1.96	2	147	2	185	2	185.065	1	1.97403	2	562.597	2	49.1	2	20.9724	2	0
383	1	72	2	26.3656	2	1	1	1	1	3.5	1	5.22288	1	1	0	2.1	1	9.37	1	3.34	1	5.11	1	1.38	1	149	2	128	1	79.7101	1	1.28261	2	141.087	1	49.1	1	32.9017	1	0
384	1	60	1	23.6614	1	0	0	0	0	5.7	2	4.6592	2	0		33	2	182.4	2	4.6	1	9.47	2	3.67	2	134	1	219	2	151.852	1	2.24691	1	552.741	1	49.1	2	18.2473	2	0
385	1	69	2	20.0692	1	1	1	0	0	6.1	2	0.75816	1	0		5.4	2	15.57	2	4.27	1	7.29	2	2.18	2	145	2	211	2	342.308	1	5.79487	2	1547.23	1	49.1	2	7.8	2	0
386	0	48	1	19.1111	1	0	0	0	0	3.1	1	39.9776	1	0		3.4	1	35.29	2	4.6	1	7.04	2	1.92	2	101	1	452	1	210.651	2	2.26036	2	804.686	2	49.05	2	17.9618	1	1
387	1	57	1	22.6757	1	0	0	0	1	2.5	1	8.424	1	0		/		/		6.15	2	7.38	2	0.93	1	151	2	276	2	178.824	2	3.84706	2	584.753	2	49.05	2	11.6453	1	0
388	0	64	2	21.2306	1	0	1	0	0	4	1	6.23376	1	0		12.9	2	32.61	2	2.63	1	5.13	1	2.1	2	150	2	162	2	156.198	1	2.8843	1	545.132	1	49.05	2	14.9083	2	0
389	0	60	1	21.6441	1	0	0	0	0	4.8	1	15.1008	2	1	0	4.6	2	44.17	2	5.15	1	7.83	2	2	2	113	1	189	1	132.292	1	1.98958	2	505.354	2	49	1	19.8031	1	0
390	1	68	2	20.0288	1	1	1	0	0	10	2	7.3216	2	1	0	2.1	1	11.03	1	3.02	1	4.95	1	1.45	1	131	1	215	1	154.93	2	1.49296	2	328.451	2	49	1	28.0651	2	0
391	1	41	1	22.1453	1	1	1	0	0	7.5	2	6.90768	2	1	0	42.6	2	107.5	2	3.14	1	5.58	1	2.02	2	147	2	276	2	183.929	2	2.29464	2	472.696	2	49	2	18.9136	2	0
392	1	70	2	17.4747	1	0	0	0	0	7.2	2	5.46624	1	0		8.3	2	24.15	2	1.59	1	3.21	1	1.34	1	134	1	269	2	125.468	2	1.66292	1	557.079	1	48.95	2	21.4081	2	1
393	0	65	2	32.0204	2	0	0	1	1	3.2	1	28.4258	1	0		2.2	1	14.71	2	2.52	1	4.5	1	1.58	2	133	1	236	2	194.194	2	3.51613	2	1058.35	1	48.95	2	11.7174	2	0
394	0	47	1	22.4609	1	0	0	0	0	6	2	3.744	1	1	1	1.9	1	7.76	1	4.14	1	6.17	1	1.33	1	126	1	298	2	293.396	2	2.50943	2	780.434	2	48.9	2	17.3744	1	0
395	0	56	1	29.2969	2	0	0	0	1	6.5	2	1.56	1	1	0	4.8	2	2.53	1	2.6	1	4.68	1	1.63	2	88	1	264	2	222.131	2	2.02459	2	548.664	2	48.9	2	21.1401	2	0
396	1	67	2	21.9713	1	0	0	0	0	5.1	2	2.95724	2	0		54.9	2	1.12	1	3.26	1	5.59	1	1.55	2	124	1	245	1	174.286	2	1.78857	2	545.514	2	48.85	1	22.4201	1	1
397	1	51	1	25.2735	2	1	0	0	1	4.5	1	4.68	1	0		13.5	2	32.94	2	2.55	1	4.96	1	1.86	2	140	2	280	2	102.463	2	0.935961	1	194.68	1	48.85	2	41.3479	2	0
398	0	70	2	22.4059	1	0	0	0	0	3.3	1	3.60308	2	1	0	5.8	2	46.49	2	4.08	1	6.41	1	1.85	2	135	1	366	1	145.985	2	3.86131	2	772.263	2	48.85	2	10.8771	1	0
399	0	53	1	22.0386	1	0	0	0	0	2.1	1	2.0384	1	1	0	/		/		/	1	/	1	/	2	/	2	/	2	176.636	2	1.14953	2	217.262	2	48.85	2	37.8415	2	0
400	0	60	1	22.8928	1	0	0	0	0	5	2	10.9158	2	1	0	2.4	1	12.56	1	4.3	1	6.07	1	1.27	1	133	1	288	2	200	2	3.1844	2	898	2	48.85	2	13.1265	1	1
401	1	57	1	25.4671	2	0	1	0	0	2.8	1	4.68	1	1	0	1.5	1	10.14	1	3.4	1	6.84	2	2.77	2	156	2	196	2	99.4152	1	1.73099	1	294.269	1	48.85	2	23.2814	2	0
402	0	32	1	20.5049	1	0	0	0	0	2	1	5.19792	1	1	0	7.8	2	36.77	2	2.79	1	4.22	1	1.13	1	143	2	282	2	216.154	2	3.23077	2	907.846	2	48.8	2	13.0929	2	0
403	0	60	1	21.3039	1	0	0	0	0	2.2	1	3.5152	2	0		1.6	1	10.96	1	3.79	1	5.41	1	1.24	1	96	1	380	1	176.471	2	2.59477	2	700.588	2	48.75	1	15.8395	1	0
404	0	66	2	22.2222	1	0	0	0	0	3.5	1	6.7626	1	1	0	3.9	2	19.4	2	4.16	1	5.77	1	1.17	1	133	1	243	1	143.902	2	0.920732	2	217.293	2	48.7	1	43.9868	1	0
405	1	39	1	22.2041	1	1	1	1	0	10.7	2	5.096	2	1	0	2.1	1	26.98	2	3.82	1	6.26	1	1.92	2	106	1	254	1	326.19	1	2.85714	2	1174.29	2	48.7	2	14.84	2	0
406	0	47	1	23.3091	1	0	0	0	0	4.2	1	11.7936	1	1	0	2.5	1	12.38	1	4.42	1	7.17	2	2.1	2	119	1	276	2	154.595	1	1.37838	2	394.216	2	48.65	2	28.5843	2	0
407	0	57	1	19.7599	1	0	0	0	0	6	2	3.25156	2	0		5.7	2	6.4	1	6.25	2	8.89	2	1.72	2	125	1	339	1	154.032	2	1.29032	2	246.452	2	48.6	2	32.86	1	1
408	1	51	1	30.6148	2	1	1	0	1	5.4	2	8.48484	1	0		5.6	2	124.5	2	6.65	2	8.75	2	1.53	1	130	1	300	2	142	2	1.30667	2	278.32	2	48.6	2	31.4541	1	0
409	1	51	1	24.5775	2	0	0	0	0	2.2	1	2.6364	1	1	0	2.4	1	12.35	1	3.06	1	5.62	1	2.14	2	156	2	153	2	138.211	1	3.2439	1	551.463	1	48.55	2	13.0707	2	0
410	1	72	2	19.5502	1	1	0	0	0	5.1	2	2.106	2	0		17.8	2	9.36	1	4.61	1	7.45	2	2.31	2	106	1	359	1	184.685	2	3.73874	2	766.441	2	48.55	2	11.5012	2	0
411	1	69	2	23.1405	1	1	1	0	1	5.1	2	12.8357	1	1	0	3.7	1	10.22	1	3.07	1	5.65	1	2.03	2	61	1	274	1	284.762	2	3.84762	2	1150.44	1	48.35	2	11.2017	2	0
412	1	28	1	23.9464	1	0	0	0	0	7.5	2	8.424	2	0		2.4	1	54.19	2	3.43	1	6.19	1	1.66	2	135	1	259	2	135.829	2	1.68449	2	427.861	2	48.35	2	23.1524	2	0
413	1	62	2	21.2245	1	1	0	0	0	7.6	2	8.25552	1	1	0	3.2	1	41.03	2	3.99	1	5.5	1	1.16	1	138	2	229	2	226.772	2	3.38583	2	975.118	2	48.35	2	12.4047	1	0
414	0	46	1	18.1061	1	0	0	0	0	1.4	1	7.5816	1	1	0	24.5	2	24.37	2	6.64	2	9.24	2	1.65	2	140	2	267	2	97.4026	2	2.03896	2	458.766	2	48.35	2	18.0484	1	0
415	1	59	1	23.4107	1	1	1	0	0	4.5	1	5.9904	2	0		9.1	2	11.18	1	6.05	2	9.61	2	2.79	2	145	2	463	2	94.0909	2	1.28636	2	266.277	2	48.3	2	28.9965	2	1
416	0	58	1	26.7532	2	0	0	0	1	14	2	2.64992	1	1	0	1.7	1	1.22	1	3.26	1	6.77	2	2.8	2	134	1	327	2	186.364	1	3.88182	1	795.773	1	48.3	2	11.0258	2	0
417	0	57	1	21.9138	1	0	0	0	0	5.6	2	15.912	1	0		3.8	1	6.09	1	4.48	1	6.2	1	1.17	1	120	1	269	2	121.379	2	5.91034	2	1040.22	2	48.25	2	6.93699	1	0
418	0	58	1	22.2222	1	0	0	0	0	6.6	2	4.48188	2	0		/		10.84	1	4.35	1	6.92	2	2.11	2	118	1	359	1	134.975	2	1.51232	2	414.374	2	48.25	2	25.1932	2	0
419	0	56	1	22.4766	1	0	0	0	0	5	2	1.4742	1	0		22.9	2	0.98	1	5.92	2	8.21	2	1.15	1	121	1	216	1	146.535	2	2.46535	2	729.743	2	48.2	1	15.4542	1	1
420	1	44	1	20.7612	1	1	1	0	0	6.6	2	3.0758	2	0		2	1	<0.6		8.52	2	11.64	2	1.95	2	130	1	506	1	155.072	2	3.43478	2	735.043	2	48.2	1	12.0241	1	0
421	1	64	2	19.3698	1	1	1	0	0	7.1	2	3.87296	2	1	0	2.1	1	13.91	2	5.82	2	8.12	2	1.69	2	112	1	237	1	207.965	2	3.53097	2	829.779	2	48.15	1	12.0363	1	0
422	1	71	2	20.7031	1	1	1	0	0	3.7	1	2.32128	2	1	0	7.6	2	7.33	1	3.01	1	4.32	1	0.86	1	140	2	210	2	127.778	2	1.80247	2	373.111	2	48.1	1	22.1918	1	0
423	1	47	1	17.6588	1	0	0	0	0	4	1	8.63512	1	1	1	6.5	2	10.5	1	2.93	1	4.9	1	1.47	1	128	1	368	2	177.778	2	3.44444	2	771.556	2	48.1	2	12.1355	2	0
424	1	56	1	23.1837	1	0	0	0	0	2	1	0.936	1	1	0	3.1	1	20.02	2	6.12	2	8.69	2	2	2	145	2	221	2	125.899	1	2.46043	2	430.576	2	48.05	2	16.7044	1	1
425	0	55	1	18.9619	1	0	0	0	0	8.9	2	1.573	2	0		2.2	1	54.91	2	2.32	1	4.06	1	1.34	1	121	1	219	2	221.053	2	2.87368	2	603.474	1	48.05	2	15.0678	2	0
426	1	31	1	26.7092	2	0	0	0	0	4.4	1	4.65868	2	0		1.5	1	11.9	1	3.97	1	6.01	1	1.48	1	140	2	255	2	98.0488	2	1.56098	2	313.756	2	47.95	2	24.1516	1	1
427	1	73	2	21.0938	1	1	1	1	1	6	2	2.69568	1	1	0	4	2	44.7	2	2.99	1	5.93	1	1.88	2	119	1	258	1	132.402	2	2.89944	2	687.168	1	47.95	2	13.4509	2	1
428	0	47	1	26.3465	2	0	0	0	0	9	2	0.53508	2	1	0	2.8	1	12.82	1	3.97	1	6.66	2	2.22	2	121	1	341	1	112.925	2	1.2449	2	206.653	2	47.95	2	32.6131	2	1
429	0	69	2	19.5312	1	0	0	1	0	3.2	1	26.2392	1	0		2.4	1	46.33	2	4.06	1	6.58	1	1.8	2	134	1	268	2	243.038	2	7.97468	2	1531.14	2	47.95	2	5.51746	2	0
430	1	46	1	22.0386	1	1	0	0	0	9.3	2	9.2664	2	0		6	2	9.82	1	7.41	2	11.21	2	2.82	2	154	2	348	2	148.276	1	2.08276	2	447.793	2	47.95	2	19.5414	2	0
431	1	49	1	21.2585	1	0	0	0	0	4.1	1	5.265	2	1	0	2.2	1	<0.6		5.88	2	7.84	2	1.44	1	140	2	207	2	245.695	2	2.33113	2	864.848	2	47.95	2	17.3307	1	0
432	1	58	1	24.9337	2	1	1	0	0	6	2	4.0768	2	1	0	296.6	2	>1000		2.74	1	5.61	1	2	2	135	1	303	2	148.276	2	2.08276	1	447.793	1	47.95	2	19.5414	2	0
433	1	70	2	22.6562	1	0	0	0	1	5.4	2	6.7392	1	0		4.8	2	20.26	2	4.68	1	7.79	2	2.26	2	149	2	257	1	103.049	1	2.10366	2	355.518	2	47.9	2	18.8719	2	1
434	1	58	1	23.4375	1	1	0	0	0	2	1	1.6848	2	1	0	76.1	2	19.7	2	4.29	1	6.41	1	1.48	1	98	1	225	2	176.027	2	1.89041	2	485.836	2	47.9	2	21.4768	1	1
435	1	60	1	25.1559	2	0	0	0	0	3.6	1	5.9904	2	1	0	1.5	1	9.05	1	5.82	2	8.23	2	1.83	2	138	2	299	2	339.306	2	3.28902	2	1930.65	2	47.85	2	11.9185	1	1
436	1	52	1	22.2193	1	1	1	0	1	4	1	5.499	2	0		1.9	1	10.28	1	2.42	1	5	1	1.98	2	165	2	295	2	201.935	2	1.93548	1	605.806	1	47.85	2	20.7183	2	0
437	1	88	2	28.0277	2	0	1	0	0	4	1	3.5152	1	1	0	3.8	1	14.67	2	3.31	1	4.99	1	1.04	1	144	2	144	2	89.2086	2	2.8705	2	355.942	2	47.85	2	14.2484	2	0
438	0	67	2	26.2985	2	0	0	0	1	6.4	2	11.3256	1	0		3	1	22.85	2	1.51	1	4.12	1	1.64	2	126	1	236	1	94.5	2	2.575	1	486.675	1	47.8	2	14.6796	2	0
439	1	61	2	21.0498	1	1	0	0	0	3.5	1	9.76144	2	0		147.5	2	>1000		4.43	1	6.73	2	1.44	1	140	2	301	2	162.903	2	2.91935	2	884.565	2	47.8	2	13.1878	1	0
440	1	60	1	25.1172	2	0	1	0	0	5	2	18.2	2	1	0	14.1	2	8.19	1	2.22	1	4.18	1	1.51	1	158	2	217	2	183.766	2	2.19481	2	621.13	1	47.7	2	18.2249	2	1
441	1	39	1	21.7009	1	1	1	0	0	8.3	2	1.79712	2	0		13.7	2	37.84	2	7.69	2	10.92	2	1.79	2	127	1	428	2	114.407	2	1.69492	2	228.814	2	47.7	2	24.662	1	1
442	1	66	2	19.8828	1	0	0	0	1	3.7	1	4.68	1	0		9.5	2	203.9	2	2.79	1	4.2	1	0.98	1	119	1	242	2	182.558	2	2.80814	2	881.756	2	47.7	2	13.9238	1	0
443	1	52	1	24.8163	2	0	1	0	0	5.7	2	8.80256	1	0		1.7	1	14.32	2	3.89	1	6.91	2	2.42	2	163	2	209	2	180.663	1	3.35912	2	1098.43	1	47.65	2	11.4911	2	1
444	0	50	1	20.9911	1	0	0	0	0	8.5	2	6.31176	2	0		20.9	2	181.7	2	4.11	1	6.38	1	1.62	2	113	1	356	1	200.826	2	2.80992	2	682.81	2	47.65	1	14.8047	1	0
445	1	70	2	23.3203	1	0	0	0	0	2.5	1	3.5152	1	0		2.3	1	11.78	1	5.18	1	7.42	2	1.54	2	138	2	311	1	141.322	2	3.06612	2	524.306	2	47.65	1	13.5677	1	0
446	1	72	2	25.0142	2	1	1	0	0	6.4	2	1.82	1	1	0	4.8	2	11.54	1	5.61	2	7.51	2	1.14	1	145	2	312	1	136.879	2	2.96454	2	572.156	2	47.65	1	13.6952	1	0
447	1	64	2	20.1733	1	1	1	0	0	3.7	1	8.424	1	1	0	1.8	1	2.67	1	3.11	1	4.35	1	1	1	154	2	141	1	148.404	2	2.20213	2	614.394	2	47.6	1	17.3469	1	1
448	1	54	1	24.0238	2	0	0	0	0	4.5	1	42.0493	1	1	0	2	1	26.07	2	3.54	1	4.7	1	0.69	1	137	1	236	1	125	2	3.25781	2	521.25	2	47.6	1	12.6465	1	0
449	1	69	2	25.1486	2	1	1	0	0	3.5	1	5.72416	1	1	0	3	1	10.21	1	2.67	1	6.36	1	3.08	2	145	2	221	2	181.152	1	2.55497	1	884.021	1	47.55	2	14.873	2	1
450	1	57	1	22.7903	1	1	1	0	0	2	1	4.68	1	0		6	2	24.4	2	4.76	1	6.78	2	1.53	1	136	1	338	2	115	2	2.34	2	538.2	2	47.5	2	16.0256	1	1
451	0	71	2	23.5556	1	0	0	1	0	4.5	1	23.5518	1	0		2.8	1	<0.6		3.33	1	6.35	1	2.49	2	114	1	275	1	163.529	1	1.51176	1	420.271	1	47.5	2	25.7977	2	0
452	0	58	1	22.4766	1	0	0	0	0	6.7	2	17.2245	1	0		4.7	2	9.56	1	4.14	1	5.89	1	1.32	1	126	1	224	2	244.186	2	3.5	2	735	2	47.5	2	12.3429	1	0
453	1	67	2	20.9042	1	1	1	0	0	6.8	2	3.744	1	1	0	23.3	2	160.8	2	2.57	1	4.14	1	1.12	1	145	2	206	2	201.948	2	3.36364	2	1046.09	2	47.5	2	11.8324	2	0
454	0	67	2	27.3672	2	0	0	0	0	3	1	7.72096	1	1	0	13.7	2	19.01	2	3.18	1	5.28	1	1.64	2	139	2	172	2	162.791	1	3.56589	2	748.837	1	47.45	2	11.4978	2	1
455	1	72	2	22.9591	1	1	0	0	0	3.5	1	9.81552	1	0		2.6	1	1.09	1	3.28	1	6.36	1	2.59	2	141	2	250	2	216.667	1	4.62222	1	901.333	1	47.4	2	9.28125	2	1
456	1	69	2	24.6181	2	1	1	0	0	4.8	1	6.1152	2	1	0	3.8	1	8.78	1	2.81	1	5.06	1	1.78	2	144	2	232	2	305.369	1	3.42282	2	1557.38	1	47.35	2	11.6571	2	1
457	0	74	2	20.4082	1	0	0	0	0	3.5	1	14.8491	2	1	0	17.9	2	111.8	2	2.88	1	4.9	1	1.49	1	116	1	247	1	124.873	2	1.36548	2	335.909	2	47.35	1	27.4628	2	0
458	1	37	1	20.9407	1	1	1	0	0	3.1	1	5.85	2	0		3.8	1	14.81	2	4.98	1	8.73	2	2.71	2	137	1	247	2	256	1	2.808	2	898.56	2	47.35	2	14.6368	2	0
459	1	66	2	28.0404	2	1	1	0	0	6.8	2	9.06048	1	1	0	1.9	1	5.15	1	5.19	1	7.49	2	1.79	2	146	2	237	1	140.201	2	2.35678	2	657.543	2	47.35	1	15.8691	1	1
460	0	72	2	21.3382	1	0	0	0	1	2.8	1	9.75	1	1	0	1.4	1	18.5	2	2.99	1	5.41	1	2.06	2	122	1	236	2	142.958	1	2.49296	2	506.07	1	47.3	2	16.1254	2	1
461	1	70	2	22.4913	1	1	0	1	1	4.3	1	80.8704	1	1	0	4.5	2	18.29	2	3.57	1	5.43	1	1.38	1	128	1	209	1	221.196	2	5.22826	2	2127.9	2	47.3	1	7.28732	1	0
462	1	47	1	19.1327	1	0	0	0	0	7.8	2	13.3006	1	1	0	2	1	4.35	1	5.72	2	9.11	2	2.26	2	127	1	396	1	168.667	2	2.04	2	516.12	2	47.3	2	19.5098	1	0
463	1	66	2	19.1406	1	0	0	0	0	6.5	2	3.146	2	0		9.4	2	<0.6		2.55	1	4.63	1	1.48	1	132	1	258	2	159.859	2	2.06338	2	468.387	2	47.2	2	19.4341	2	1
464	0	54	1	33.6037	2	0	0	0	0	10.5	2	9.2664	2	1	0	28.5	2	10.14	1	6.04	2	8.74	2	1.48	1	110	1	519	1	219.753	2	2.53704	2	903.185	2	47.2	1	15.4117	1	0
465	1	60	1	24.3375	2	0	1	0	0	7.5	2	3.0758	1	0		2.5	1	48.85	2	3.45	1	5.79	1	1.64	2	150	2	169	1	221.608	1	2.8392	2	1252.09	1	47.15	1	13.1023	2	0
466	1	67	2	29.9537	2	1	0	1	1	3.5	1	10.5456	1	1	0	6.4	2	0.77	1	6.45	2	9.77	2	2.26	2	133	1	332	1	120.853	2	1.45498	2	371.019	2	47.15	2	25.155	1	1
467	1	75	2	21.0303	1	1	0	0	0	3.2	1	8.944	1	1	0	9.6	2	18.52	2	6.16	2	9.61	2	2.55	2	132	1	181	1	209.677	1	2.74839	2	893.226	2	47.15	2	14.3357	1	1
468	1	52	1	19.487	1	1	1	0	0	4.3	1	74.9112	1	0		10.5	2	7.58	1	2.51	1	4.69	1	1.58	2	142	2	138	1	307.843	1	5.63725	2	1770.1	1	47.1	1	7.45043	2	1
469	1	31	1	28.0816	2	0	0	0	0	5.6	2	8.25968	1	0		1.8	1	7.16	1	3.35	1	5.98	1	2.12	2	165	2	276	2	219.167	1	2.10833	2	554.492	2	47.1	2	19.4941	2	0
470	0	55	1	26.079	2	0	0	0	0	5.7	2	7.5088	1	0		5.7	2	12.88	1	2.84	1	4.12	1	0.89	1	129	1	235	2	147.26	2	2.15068	2	462.397	2	47.1	1	18.5057	1	0
471	0	43	1	16.7969	1	0	0	0	0	4.2	1	7.5088	1	1	0	1.6	1	10.66	1	5.69	2	8.44	2	1.73	2	69	1	587	1	199.259	2	3.84444	2	1034.16	2	47.05	1	10.4827	1	1
472	1	62	2	25.4055	2	0	0	0	1	9.7	2	5.56036	2	1	0	11.1	2	87	2	4.91	1	7.34	2	1.79	2	130	1	310	1	231.538	2	4.25385	2	1280.41	2	47	2	9.5208	1	0
473	1	57	1	27.4348	2	0	0	0	0	4.4	1	11.9808	1	0		2.9	1	<0.6		3.89	1	7.09	2	2.8	2	140	2	285	2	165.185	1	1.27407	1	284.119	1	46.95	2	31.5523	2	0
474	1	57	1	21.4204	1	1	0	0	1	4.4	1	3.3696	1	1	0	18.3	2	32.63	2	3.17	1	4.9	1	1.28	1	122	1	239	2	253.175	2	1.73016	2	551.921	2	46.9	2	23.4661	1	1
475	1	57	1	13.5239	1	1	1	0	0	2.9	1	3.9936	2	1	0	53.9	2	50.73	2	1.71	1	4.8	1	2.64	2	128	1	301	2	138.462	1	1.72308	1	310.154	1	46.9	2	23.4464	2	0
476	0	66	2	19.9665	1	0	0	0	1	7.3	2	4.6592	1	0		3.3	1	11.1	1	3.54	1	5.32	1	1.32	1	126	1	279	2	168.376	2	2.02564	2	399.051	2	46.85	2	20.2405	1	1
477	0	40	1	25.3906	2	0	0	0	0	9	2	8.944	1	1	0	2	1	13.85	2	6.3	2	9.38	2	2.27	2	108	1	363	1	349.153	2	1.94915	2	803.051	2	46.8	2	20.9835	1	1
478	0	43	1	22.9591	1	0	0	0	0	9.1	2	5.2728	1	0		1.4	1	25.24	2	3.6	1	6.05	1	1.93	2	140	2	381	2	232.468	2	1.14935	2	411.468	2	46.8	2	34.0192	2	0
479	1	58	1	18.4013	1	0	0	0	0	7.5	2	5.265	1	1	0	2.9	1	9.24	1	1.83	1	3.82	1	1.47	1	137	1	166	1	275.316	1	1.88608	1	820.443	1	46.8	1	20.6248	2	0
480	1	50	1	20.1956	1	0	0	0	1	5	2	8.2524	1	1	0	4.2	2	19.94	2	2.19	1	4.24	1	1.67	2	147	2	289	2	111.856	2	1.2732	1	276.284	1	46.7	2	29.0607	2	1
481	1	52	1	24.977	2	0	0	1	1	7.3	2	13.1404	1	1	0	85.4	2	38.14	2	2.77	1	5.14	1	1.97	2	128	1	302	1	262.963	2	4.14815	1	1178.07	2	46.6	2	9.93214	2	1
482	1	58	1	28.3314	2	0	0	1	0	5.3	2	4.0768	1	0		60.8	2	20.61	2	1.57	1	5.63	1	1.57	2	165	2	234	2	231.356	2	3.62712	1	990.203	1	46.6	2	11.221	2	0
483	1	50	1	32.526	2	1	0	0	1	3.5	1	22.75	1	1	1	3.5	1	16.21	2	6.4	2	9.7	2	2.45	2	168	2	246	2	211.17	1	2.31383	2	918.59	2	46.5	2	16.034	1	0
484	1	46	1	32.1166	2	0	0	0	0	4	1	3.5152	2	1	0	4.9	2	9.23	1	8.57	2	11.22	2	1.45	1	153	2	176	1	239.683	1	2.90476	2	877.238	2	46.5	2	13.8393	1	0
485	1	50	1	22.0581	1	0	0	0	0	5.8	2	12.0224	1	1	0	3.8	1	8.94	1	3.59	1	6.27	1	2.09	2	155	2	263	2	222.414	1	2.36207	2	609.414	2	46.4	2	17.1883	2	1
486	1	49	1	20.727	1	1	1	0	0	7.1	2	7.488	1	0		3.1	1	10.01	1	3.2	1	5.26	1	1.71	2	159	2	138	2	284.545	1	4.05455	2	1269.07	1	46.4	2	10.0874	2	0
487	1	65	2	23.5986	1	1	0	0	1	6.7	2	5.3248	1	1	0	98.8	2	95.72	2	3.22	1	5.11	1	1.57	2	144	2	306	2	120.172	2	2.1588	2	604.464	2	46.35	2	16.0738	2	0
488	0	67	2	21.7578	1	0	1	0	0	4.5	1	3.978	1	1	0	4.2	2	9.79	1	4.25	1	6.62	1	1.96	2	142	2	266	2	264.045	2	3.19101	2	749.888	2	46.35	2	13.1306	2	0
489	1	73	2	30.9	2	1	1	0	0	2.1	1	3.90728	2	0		16.6	2	37.13	2	2.94	1	4.77	1	1.52	1	149	2	216	2	92.7536	2	2.42029	2	309.797	2	46.3	2	16.279	2	0
490	0	58	1	23.1473	1	0	1	0	0	2.5	1	9.86076	1	1	0	9.7	2	28.46	2	3.26	1	5.49	1	1.55	2	126	1	173	2	517.978	1	2.40449	2	1108.47	1	46.25	2	17.3841	2	1
491	1	63	2	14.8438	1	0	1	0	0	3	1	4.693	1	1	0	2.8	1	11.13	1	3.64	1	5.75	1	1.62	2	135	1	246	1	141	2	3.11	2	438.51	2	46.2	2	13.2476	1	1
492	0	61	2	21.3593	1	0	1	0	1	5.2	2	27.8554	1	0		2.9	1	6.37	1	2.62	1	5.1	1	1.89	2	136	1	293	2	124.49	2	2.94898	1	719.551	1	46.2	2	12.3433	2	0
493	1	72	2	26.897	2	1	1	0	1	5.9	2	9.09792	1	1	0	7.6	2	23.41	2	4.99	1	7.91	2	2.25	2	141	2	291	2	139.574	1	1.38298	2	453.617	2	46.15	2	24.8738	2	0
494	1	62	2	26.3672	2	0	1	0	0	9	2	7.13336	1	1	0	4.5	2	12.23	1	3.5	1	5.94	1	1.85	2	125	1	312	2	87.3418	2	1.58861	2	219.228	2	46.1	2	24.0462	2	0
495	1	65	2	20.5693	1	1	1	0	0	8	2	16.0524	2	0		7.3	2	23	2	4.6	1	6.76	2	1.29	1	141	2	210	1	338.194	2	17.0347	2	8295.91	2	46.1	1	2.28357	1	1
496	1	63	2	18.992	1	0	0	0	0	8.1	2	16.1699	1	0		2.5	1	18.99	2	2.93	1	4.74	1	1.42	1	136	1	227	1	151.256	2	1.79397	2	539.985	2	46.05	1	20.123	2	0
497	1	70	2	20.346	1	1	1	0	0	5.4	2	12.3895	1	0		4.4	2	<0.6		1.6	1	3.38	1	1.24	1	135	1	191	2	407.438	2	4.2314	1	2086.08	1	46.05	2	9.45312	2	0
498	0	56	1	12.2143	1	0	0	0	0	3.6	1	10.1941	1	1	0	7.5	2	21.36	2	3.27	1	5.95	1	2.17	2	144	2	253	2	243.293	1	4.84756	2	1934.18	1	45.9	2	7.77711	2	1
499	0	68	2	27.6555	2	0	0	0	0	1.2	1	3.5672	2	1	0	21.7	2	34.66	2	3.34	1	6.21	1	2.36	2	119	1	293	1	133.333	1	1.98925	1	493.333	1	45.9	2	18.3989	2	1
500	1	76	2	24.8166	2	1	0	0	1	5.5	2	9.91848	1	1	1	24.3	2	4.06	1	3.04	1	6.02	1	2.63	2	132	1	215	2	125.234	1	2.35514	1	631.178	1	45.9	2	14.946	2	0
501	1	51	1	20.3125	1	0	1	0	0	5.2	2	10.453	2	0		52.1	2	95.34	2	5.75	2	7.2	2	1.02	1	127	1	314	2	215.126	2	2.57143	2	658.286	2	45.85	1	15.5167	1	1
502	0	46	1	22.3517	1	0	0	0	0	8	2	48.0896	1	0		4	2	12.73	1	2.94	1	5.24	1	1.84	2	107	1	221	2	253.774	1	3.87736	2	1043.01	1	45.8	2	10.4453	2	1
503	1	68	2	26.9796	2	1	1	0	1	5.7	2	11.6386	1	0		43.5	2	35.61	2	5.28	2	8.8	2	2.53	2	141	2	220	2	257.865	1	1.72472	2	791.646	2	45.8	2	21.3948	2	0
504	1	72	2	25.7629	2	0	0	0	0	3.5	1	7.9872	2	1	0	4.6	2	5.46	1	3.93	1	6.72	2	2.09	2	151	2	270	2	306.452	1	3.05645	2	1161.45	2	45.8	2	12.9562	2	0
505	1	60	1	26.3036	2	1	1	1	0	5.5	2	4.5084	1	1	1	68.3	2	<0.6		3.01	1	4.52	1	1.12	1	151	2	124	2	273.684	1	4.92105	2	1535.37	1	45.8	2	8.14866	1	0
506	0	81	2	23.127	1	0	0	0	0	11.2	2	0.8424	2	0		4	2	25.06	2	5.22	1	7.23	2	1.32	1	93	1	184	1	155.462	2	2.13445	2	394.874	2	45.65	1	18.5996	1	1
507	1	72	2	26.574	2	1	1	0	1	7.5	2	13.4784	2	1	0	2.4	1	44.11	2	4.53	1	7.4	2	1.93	2	133	1	250	2	151.974	1	3.30921	2	764.428	2	45.6	2	11.4831	2	1
508	0	44	1	21.0938	1	0	0	0	0	3.8	1	7.5088	1	0		0.4	1	5.82	1	2.54	1	3.98	1	1.19	1	108	1	185	1	301.786	2	2.10714	2	712.214	1	45.6	1	18.9831	1	0
509	1	58	1	19.1984	1	1	0	0	0	6.2	2	6.75792	1	0		5.6	2	5.63	1	4.98	1	8.38	2	2.52	2	147	2	296	1	191.071	2	2.49107	2	533.089	2	45.6	1	16.0573	1	0
510	1	57	1	20.9877	1	1	1	0	0	11.2	2	32.76	2	1	0	5.1	2	13.17	1	2.87	1	6.04	1	2.41	2	141	2	208	2	174.4	1	2.504	1	545.872	1	45.55	2	15.6949	2	0
511	0	51	1	27.5862	2	0	1	0	0	3	1	4.5084	1	0		26.7	2	71.71	2	2.38	1	5.06	1	2.08	2	121	1	276	2	294.783	2	3.06087	1	1037.63	1	45.55	2	13.0028	2	0
512	1	41	1	10.4683	1	1	1	0	0	7.8	2	6.23376	2	1	0	12.7	2	9.19	1	5.76	2	8.03	2	1.54	2	130	1	264	1	207.692	2	3.55556	2	864	2	45.45	2	11.1375	1	0
513	1	49	1	14.3969	1	1	1	0	0	2.5	1	18.85	2	0		1.9	1	7.91	1	3.34	1	6.46	1	2.16	2	134	1	277	2	174.269	1	1.95906	2	583.801	2	45.25	2	18.7334	2	0
514	1	60	1	16.1429	1	1	1	0	0	2.5	1	7.72096	2	0		3.8	1	8.28	1	2.92	1	5.67	1	1.9	2	141	2	247	2	141.52	1	1.71345	2	414.655	1	45.25	2	21.4188	2	0
515	1	49	1	22.6905	1	0	0	0	0	8.4	2	6.7392	1	0		24	2	<0.6		3.07	1	4.03	1	0.6	1	143	2	100	1	205.691	2	1.88618	2	477.203	2	45.15	1	20.6767	1	1
516	0	44	1	18.7619	1	1	1	0	0	7	2	4.212	1	1	0	20.5	2	68.14	2	3.13	1	5.36	1	1.75	2	107	1	305	1	342.029	2	5.13043	2	1210.78	2	44.95	2	8.08898	2	1
517	0	78	2	33.1981	2	0	0	0	0	0	1	6.864	2	0		1.1	1	6.61	1	5.83	2	7.07	2	0.5	1	121	1	197	2	304.762	2	4.24762	2	1359.24	2	44.95	1	9.34641	1	0
518	1	53	1	19.5059	1	1	1	0	0	3.6	1	28.2214	2	1	0	3.2	1	7.49	1	3.06	1	5.02	1	1.19	1	131	1	256	1	222.581	2	5.92742	2	1635.97	2	44.9	1	6.52898	1	0
519	1	68	2	32.7926	2	1	1	0	0	12.5	2	8.08704	2	0		/		/		3.35	1	5.83	1	1.71	2	113	1	298	1	110	2	1.33889	2	265.1	2	44.7	1	26.6639	2	0
520	0	77	2	26.956	2	0	0	0	0	5.5	2	4.8334	1	1	1	2.5	1	19.14	2	1.9	1	4.34	1	2.03	2	113	1	208	1	173.95	1	3.07563	1	636.655	1	44.65	2	12.5828	2	0
521	1	61	2	29.1426	2	0	0	1	0	6	2	6.7392	1	0		/		/		3.84	1	6.46	1	1.86	2	146	2	175	2	317.73	1	2.22695	2	997.674	1	44.65	2	16.8841	2	0
522	1	56	1	24.9135	2	0	0	0	0	3.4	1	6.90768	2	1	0	1.7	1	5.43	1	2.94	1	5.51	1	2.15	2	149	2	216	2	144.737	1	2.17763	1	479.079	1	44.6	2	16.9909	2	1
523	0	63	2	33.4685	2	0	0	0	1	6.4	2	13.5299	1	1	0	1.1	1	4.34	1	1.99	1	3.05	1	0.79	1	132	1	196	1	158.065	2	2.10323	2	515.29	2	44.55	1	17.4969	1	0
524	0	75	2	31.9815	2	0	0	0	1	5.6	2	17.3659	2	1	0	23.6	2	3.75	1	3.15	1	5.51	1	1.87	2	113	1	254	1	152.941	2	2.83824	2	590.353	2	44.5	2	13.2829	2	0
525	0	76	2	32.5222	2	0	0	0	0	2.6	1	10.4	1	0		25.8	2	<0.6		5.65	2	8.37	2	1.99	2	136	1	441	1	394	2	11.66	2	2297.02	2	44.4	1	3.59348	1	0
526	1	46	1	32.2518	2	0	0	0	0	3.6	1	4.92128	1	1	1	8.2	2	10.67	1	4.83	1	7.01	2	1.72	2	121	1	314	1	265.517	2	4.68966	2	2527.72	2	44.25	1	7.27132	1	0
527	0	52	1	33.7389	2	0	0	0	0	2.1	1	3.7544	1	0		1.5	1	10.94	1	4.95	1	6.72	2	1.28	1	98	1	433	1	186.928	2	3.22222	2	921.556	2	44.25	1	11.3586	1	0
528	0	73	2	26.0333	2	0	0	0	1	10.5	2	33.2363	1	0		2.1	1	10.76	1	2.2	1	4.54	1	1.92	2	116	1	281	2	216.923	2	2.53077	1	713.677	1	44.1	2	14.8571	2	0
529	1	28	1	28.0611	2	0	0	0	0	6.1	2	5.265	1	0		8.9	2	21.04	2	5.05	1	6.94	2	1.25	1	124	1	318	2	151.449	2	2.58696	2	540.674	2	44.1	2	14.3798	1	0
530	1	72	2	20.4152	1	0	0	0	0	7.1	2	3.33476	1	1	0	5.4	2	23.5	2	3.77	1	5.79	1	1.62	2	132	1	211	2	68.254	1	2.01587	2	173.365	2	44.1	2	18.7512	2	0
531	0	65	2	24.5462	2	0	0	0	1	0	1	11.466	1	0		14.4	2	5.54	1	3.29	1	6.52	1	2.73	2	151	2	329	2	165.772	1	1.93289	1	477.423	1	43.95	2	18.8837	2	0
532	1	71	2	30.0889	2	0	0	0	0	5.5	2	58.24	1	0		2.1	1	19.57	2	3.69	1	5.92	1	1.76	2	142	2	165	2	408.333	1	2.16667	2	1061.67	1	43.8	2	17.4462	2	0
533	1	51	1	28.4666	2	1	1	1	0	6.2	2	4.797	2	0		/		/		4.08	1	7.2	2	2.34	2	127	1	316	1	124.51	2	1.03431	2	262.716	2	43.7	2	32.3886	2	0
534	1	62	2	25.3573	2	1	0	0	1	8.5	2	6.16148	1	0		103.4	2	10.89	1	5.83	2	8.97	2	1.94	2	147	2	294	2	248.101	2	2.51899	2	493.722	2	43.65	2	15.7603	1	0
535	1	66	2	31.8463	2	1	1	0	0	3.9	1	1.7576	1	0		5.3	2	76.84	2	4.15	1	5.74	1	1.11	1	154	2	205	2	86.6279	2	1.74419	2	259.884	2	43.6	2	20.0667	1	0
536	0	65	2	18.3254	1	0	0	1	0	10.5	2	7.9092	2	1	0	4	2	10.92	1	3.82	1	5.95	1	1.69	2	114	1	356	1	196.992	2	1.6015	2	419.594	2	43.35	2	22.916	1	1
537	1	69	2	21.4844	1	0	0	0	1	4.6	1	18.525	2	1	0	19.3	2	5.43	1	6.3	2	7.65	2	0.79	1	132	1	192	2	220.455	2	3	2	582	2	43.2	1	12.9333	1	1
538	0	43	1	14.8334	1	0	0	0	1	4.5	1	42.5984	2	1	0	9	2	17.78	2	3.68	1	6.27	1	2.13	2	120	1	282	2	350.676	1	4.08108	2	2118.08	2	42.7	2	8.64967	2	0
539	1	72	2	30.6296	2	1	0	1	1	1	1	9.386	2	1	0	21.9	2	12.36	1	3.84	1	5.93	1	1.54	2	133	1	276	2	315.323	2	4.74194	2	1854.1	2	42.7	2	7.69728	1	0
540	1	59	1	11.3413	1	0	0	0	0	7.2	2	23.882	2	1	0	5.3	2	9.64	1	5.5	2	9.27	2	3.14	2	144	2	296	2	140.237	1	3.44379	2	816.178	2	42.65	2	9.93093	2	0
541	0	51	1	29.2777	2	0	0	0	0	6.5	2	5.096	1	1	0	13.6	2	16.57	2	3.62	1	5.75	1	1.71	2	129	1	271	2	291.463	2	3.37805	2	807.354	2	42.6	2	11.3971	2	0
542	1	57	1	20.0714	1	1	1	0	0	4.1	1	13.4784	2	1	0	2.7	1	274.6	2	4.16	1	5.6	1	0.9	1	147	2	195	2	134	2	2.33	2	312.22	2	42.5	1	16.0944	1	1
543	0	49	1	24.9518	2	0	0	0	0	5	2	1.755	1	1	0	5.2	2	14.83	2	3.59	1	5.42	1	1.51	1	132	1	214	2	172.093	2	3.82946	2	850.14	2	42.45	2	9.40081	2	0
544	0	49	1	31.0352	2	0	0	0	0	3.5	1	5.85	1	0		2	1	19.64	2	4.1	1	5.36	1	0.86	1	134	1	219	2	338.281	2	3.86719	2	1674.49	2	42.3	2	9.28323	1	0
545	0	75	2	25.6277	2	0	0	1	1	1.6	1	45.044	1	0		2.8	1	<0.6		4.27	1	6.38	1	1.78	2	137	1	205	2	279.333	1	4.15333	2	1740.25	2	42.1	2	8.33066	2	0
546	1	58	1	25.3086	2	0	0	0	0	4.4	1	4.68	1	1	0	2.4	1	17.09	2	3.08	1	6	1	2.4	2	145	2	217	2	166.667	1	5.11667	1	511.667	1	41.3	2	7.48534	2	1
547	1	64	2	16.5794	1	0	1	0	0	4.4	1	18.525	1	0		49.8	2	86.91	2	3.55	1	6.19	1	1.93	2	141	2	278	2	159.124	2	2.19708	2	478.964	2	40.85	2	15.4751	2	0
548	1	64	2	24.2759	2	0	0	0	1	4.3	1	4.52608	1	1	0	6.4	2	16.25	2	4.71	1	8.06	2	2.81	2	153	2	233	2	142.405	1	2.66456	2	599.525	1	40.7	2	12.3097	2	1
549	1	58	1	33.3333	2	1	1	0	0	2.5	1	17.9712	1	1	0	3.4	1	14.08	2	9.52	2	12.34	2	2.03	2	113	1	539	1	372.289	2	4.42169	2	1366.3	2	39.95	1	8.09646	1	1
550	0	57	1	27.5203	2	0	0	0	0	3	1	64.0692	1	1	0	4.4	2	13.8	2	1.49	1	3.03	1	1.21	1	132	1	151	2	471.429	1	2.96032	1	1758.43	1	39.9	2	11.3501	2	1
551	0	56	1	17.4524	1	0	0	0	1	6.2	2	83.9155	2	1	1	55.8	2	186.9	2	5.03	1	7.21	2	1.56	2	126	1	302	2	259.487	2	4.36923	2	2210.83	2	39.75	2	6.8662	1	0
552	0	70	2	12.6508	1	0	0	0	0	4.3	1	3.757	1	0		0.7	1	7.68	1	4.02	1	6.87	2	2.51	2	137	1	195	2	230	1	2.80769	2	839.5	1	37.7	2	11.1123	2	0
553	0	65	2	28.737	2	0	0	0	0	3.9	1	13.3006	1	1	0	15.8	2	191.8	2	3.03	1	4.34	1	1.04	1	130	1	172	2	297.826	2	4.56522	2	1250.87	2	37.5	2	7.20667	1	0
554	1	68	2	27.852	2	1	1	0	1	6.9	2	13.1789	1	1	0	3.8	1	117.2	2	5.97	2	8.27	2	1.65	2	143	2	331	2	377.419	2	3.77419	2	1766.32	2	37.5	2	8.29316	1	0
555	0	40	1	26.4388	2	0	0	0	0	8.8	2	33.9768	2	1	0	18.5	2	103.8	2	4.14	1	6.31	1	1.69	2	125	1	318	2	472	2	4.112	2	2426.08	2	37.15	2	7.51459	2	0
556	1	59	1	28.6018	2	0	0	0	0	5.7	2	5.71064	1	0		1.5	1	7.82	1	2.81	1	5.05	1	1.92	2	143	2	268	2	187.826	2	5.14783	2	1111.93	1	37.15	2	6.09966	2	0
557	0	74	2	27.9259	2	0	0	1	1	7-8	2	8.736	1	0		5.6	2	21.82	2	4.65	1	6.11	1	1.07	1	134	1	218	2	139.394	2	3.95455	2	727.636	2	36.6	2	7.58621	1	1
558	1	36	1	27.25	2	0	0	0	0	8.9	2	14.976	2	0		3	1	9.48	1	5.64	2	7.65	2	1.44	1	143	2	358	2	166.667	2	4.19355	2	650	2	35.45	2	7.34462	1	1
559	1	56	1	25.087	2	1	0	0	0	6.1	2	10.4	1	1	0	6.8	2	50.43	2	3.99	1	6.63	1	2.18	2	145	2	223	2	104.58	1	6.74809	2	924.489	1	34.95	2	4.2086	2	1
560	0	39	1	27.7907	2	0	0	0	0	1.1	1	109.156	1	0		0.7	1	7.62	1	2.47	1	4.72	1	1.58	2	140	2	244	2	440.845	2	11.9296	2	3733.96	1	32.25	2	2.40579	2	0
561	0	55	1	27.3851	2	0	0	0	0	4.3	1	11.466	1	1	0	2.8	1	12.68	1	2.88	1	4.71	1	1.45	1	117	1	217	2	266.242	2	8.71975	2	3644.85	2	30.55	2	2.60329	2	0
