# Supplementary material for: Nomogram based on Prognostic Nutritional Index (PNI) for predicting acute radiation proctitis in locally advanced rectal cancer patients with neoadjuvant chemoradiotherapy
Source: PeerJ. 2026 Jun 2;14:e21364. doi: 10.7717/peerj.21364 (PMC13239477; doi:10.7717/peerj.21364)
Supplement: Supplemental Information 4 [file peerj-14-21364-s004.xlsx]

## Sheet: Sheet1
Variable Name	Definition	Unit / Coding
ID	Anonymized patient identification number	Sequential numbers
Gender	Patient's gender	1 = Male; 2 = Female
age	Patient's age	Years
age-cat	Dichotomised age	1=＜60；2=≥60
BMI	Body Mass Index	kg/m²
BMI-cat	Dichotomised BMI	1=＜24；2=≥ 24
Smoking	History of smoking	0 = No; 1 = Yes
Alcohol	History of alcohol consumption	0 = No; 1 = Yes
Diabetes	History of Diabetes Mellitus	0 = No; 1 = Yes
Cardiopulmonary diseases	History of cardiopulmonary diseases	0 = No; 1 = Yes
Distance from the anal verge	Distance of the lower tumor border from the anal verge	cm
Distance from the anal verge- cat	Dichotomised Distance from the anal verge	1=＜5；2=≥ 5
Tumor volume（TV）	Tumor Volume (Calculation)	cm³
Tumor volume（TV）-cat	Dichotomised Tumor volume（TV）	1=＜7.15；2= ≥ 7.51
Chemotherapy regimen	Chemotherapy regimen	1=capecitabine；2=combination
Chemotherapy cycles	Chemotherapy cycles	1=＜3；2=≥ 3
CEA	Carcinoembryonic Antigen level	ng/mL
CEA-cat	Dichotomised CEA	1=＜3.85；2= ≥ 3.85
CA199	Carbohydrate Antigen 19-9 level	U/mL
CA199-cat	Dichotomised CA199	1=＜13.7；2= ≥ 13.7
NEU	Neutrophil Count	×10⁹/L
NEU-cat	Dichotomised NEU	1=＜5.24；2= ≥ 5.24
WBC	White Blood Cell Count	×10⁹/L
WBC-cat	Dichotomised WBC	1=＜6.63；2= ≥ 6.63
LYM	Lymphocyte Count	×10⁹/L
LYM-cat	Dichotomised LYM	1=＜1.54；2= ≥ 1.54
HB	Hemoglobin level	g/L
HB-cat	Dichotomised HB	1=＜137.5；2= ≥ 137.5
ALB	Serum Albumin concentration	g/L
ALB-cat	Dichotomised ALB	1=＜41.55；2= ≥ 41.55
PLR	Platelet-to-Lymphocyte Ratio (PLT/LYM)	Continuous number
PLR-cat	Dichotomised PLR	1=＜174.4；2= ≥ 174.4
NLR	Neutrophil-to-Lymphocyte Ratio (NEU/LYM)	Continuous number
NLR-cat	Dichotomised NLR	1=＜2.81；2= ≥ 2.81
SII	Systemic Immune-Inflammation Index (PLT × NEU / LYM)	Continuous number
SII-cat	Dichotomised SII	1=＜415；2= ≥ 415
PNI	Prognostic Nutritional Index （ALB (g/L)+5×LYM（×10⁹/L））	Continuous number
PNI-cat	Dichotomised PNI	1=＜48.08；2= ≥ 48.08
LANR	Lymphocyte-to-monocyte and Neutrophil Ratio (LYM × ALB / NEU)	Continuous number
LANR-cat	Dichotomised LANR	1=＜18.67；2= ≥ 18.67
ARP	Acute Radiation Proctitis (Outcome)	0 = No; 1 = Yes

## Sheet: Sheet2
Variable	Code	Definition
TNM	0	Unknown
	1	I
	2	II
	3	IIA
	4	IIB
	5	III
	6	IIIA
	7	IIIB
	8	IIIC
	9	IVA
	10	IVB
	11	IV
	12	IVC
T	0	Tx
	1	T1
	2	T2
	3	T3
	4	T4
	5	T4a
	6	T4b
	7	Tis
	8	T3a
	9	T3b
	10	T3c
	11	T4c
	12	T1b
N	0	N0
	1	N1
	2	N1a
	3	N1b
	4	N1c
	5	N2
	6	N2a
	7	N2b
	8	N3
	9	N2c
